# Supplementary material for: The scaffolding protein AKAP12 regulates mRNA localization and translation
Source: Proc Natl Acad Sci U S A. 2024 Apr 23;121(18):e2320609121. doi: 10.1073/pnas.2320609121 (PMC11067055; doi:10.1073/pnas.2320609121)
Supplement: Supplementary file 2 — Dataset S01 (XLSX) [file pnas.2320609121.sd01.xlsx]

## Sheet: Guide
database :- Swissprot Trembl
Species :- human
Key:
	Name of identified proteins			a brief description of the protein from the searched database
	Individual samples			these are the samples that you submitted to the core facility for processing. Whilst each is represented independantly for viewing, the samples have been put through a software analysis process which makes the assumption that all the samples are linked (the null hypothesis is that the samples do not differ)
	Number of matched peptides			the number of unique peptides that have been matched to the identified protein in that sample. The greater the number of matches the more certain the identification. 1 match is a possible identification, 2 – 3 matches a probable identification, 4 and over almost certain identifications.
	Samples			NCL PS:	Non-crosslinked protrusions
				CL PS:	Crosslinked protrusions
				NCL WC:	Non-crosslinked protrusions whole cells
				CL WC:	Crosslinked whole cells

## Sheet: Exp 1
Experiment 1
Identified Proteins	NCL PS	CL PS	NCL WC	CL WC
Heterogeneous nuclear ribonucleoprotein A3, isoform CRA_a OS=Homo sapiens GN=HNRPA3 PE=2 SV=1	2	2	2	2
Plakophilin 1 (Ectodermal dysplasia/skin fragility syndrome), isoform CRA_a OS=Homo sapiens GN=PKP1 PE=4 SV=1	2	2	2	2
60S ribosomal protein L22 (Fragment) OS=Homo sapiens GN=RPL22 PE=1 SV=1	2	2	2	2
Splicing factor, arginine/serine-rich 2, isoform CRA_a OS=Homo sapiens GN=SFRS2 PE=4 SV=1	3	3	2	2
Moesin OS=Homo sapiens GN=MSN PE=1 SV=3		3	2	2
Serpin B12 OS=Homo sapiens GN=SERPINB12 PE=1 SV=1	2		3	2
Heat shock protein HSP 90-alpha OS=Homo sapiens GN=HSP90AA1 PE=1 SV=5	2	2		2
Splicing factor proline/glutamine-rich (Polypyrimidine tract binding protein associated) OS=Homo sapiens GN=SFPQ PE=2 SV=1	2	2		2
Fibronectin type III domain-containing protein 3B OS=Homo sapiens GN=FNDC3B PE=1 SV=2		2		2
HCG2044799 OS=Homo sapiens GN=HNRNPUL2-BSCL2 PE=4 SV=1		2		2
Polyadenylate-binding protein OS=Homo sapiens GN=PABPC4 PE=1 SV=1		2		2
Ribosomal protein L23, isoform CRA_b OS=Homo sapiens GN=RPL23 PE=3 SV=1		2		2
60S ribosomal protein L7a (Fragment) OS=Homo sapiens GN=RPL7A PE=1 SV=1		2		2
40S ribosomal protein S14 OS=Homo sapiens GN=RPS14 PE=1 SV=3		2		2
Protein S100-A8 OS=Homo sapiens GN=S100A8 PE=1 SV=1		2		2
Neuroblast differentiation-associated protein AHNAK OS=Homo sapiens GN=AHNAK PE=1 SV=2		8		2
Fructose-bisphosphate aldolase A OS=Homo sapiens GN=ALDOA PE=1 SV=2	2			2
RPL14 protein OS=Homo sapiens GN=RPL14 PE=1 SV=1	2			2
Eukaryotic translation initiation factor 3 subunit C OS=Homo sapiens GN=EIF3S8 PE=3 SV=1				2
Glutathione S-transferase P OS=Homo sapiens GN=GSTP1 PE=1 SV=1				2
Muscleblind-like protein 1 (Fragment) OS=Homo sapiens GN=MBNL1 PE=1 SV=1				2
Myelin basic protein, isoform CRA_a OS=Homo sapiens GN=MBP PE=4 SV=1				2
Protein disulfide-isomerase A4 OS=Homo sapiens GN=ERP70 PE=2 SV=1				2
Queuine tRNA-ribosyltransferase catalytic subunit 1 OS=Homo sapiens GN=QTRT1 PE=2 SV=1				2
Ribonuclease/angiogenin inhibitor 1, isoform CRA_a OS=Homo sapiens GN=RNH1 PE=4 SV=1				2
Ribosomal protein L19 OS=Homo sapiens GN=RPL19 PE=1 SV=1				2
60S ribosomal protein L27 OS=Homo sapiens GN=RPL27 PE=3 SV=1				2
40S ribosomal protein S18 OS=Homo sapiens GN=RPS18 PE=1 SV=3				2
Serine/arginine-rich-splicing factor 1 OS=Homo sapiens GN=SRSF1 PE=1 SV=1				2
Transketolase OS=Homo sapiens GN=TKT PE=1 SV=1				2
WD repeat-containing protein 1 (Fragment) OS=Homo sapiens GN=WDR1 PE=1 SV=1				2
Enolase 1, (Alpha), isoform CRA_a OS=Homo sapiens GN=ENO1 PE=2 SV=1	2	3	2	3
14-3-3 protein zeta/delta OS=Homo sapiens GN=YWHAZ PE=1 SV=1	3	4	2	3
Myc target 1 transcript variant 1 OS=Homo sapiens GN=MYCT1 PE=2 SV=1			2	3
Acidic leucine-rich nuclear phosphoprotein 32 family member B OS=Homo sapiens GN=ANP32B PE=1 SV=1	2	2	3	3
FACT complex subunit SSRP1 OS=Homo sapiens GN=SSRP1 PE=3 SV=1	2	2	3	3
40S ribosomal protein SA OS=Homo sapiens GN=RPSA PE=3 SV=1	3	3	3	3
Arginase-1 OS=Homo sapiens GN=ARG1 PE=1 SV=2		4	4	3
Actinin alpha 4 isoform 1 (Fragment) OS=Homo sapiens GN=ACTN4 PE=2 SV=1	3	13	5	3
40S ribosomal protein S9 OS=Homo sapiens GN=RPS9 PE=1 SV=1	2	2		3
Heterogeneous nuclear ribonucleoprotein H3 (2H9), isoform CRA_a OS=Homo sapiens GN=HNRPH3 PE=4 SV=1	3	2		3
40S ribosomal protein S11 OS=Homo sapiens GN=RPS11 PE=1 SV=3	3	2		3
Non-POU domain containing octamer-binding isoform 1 (Fragment) OS=Homo sapiens GN=NONO PE=2 SV=1	2	3		3
60S ribosomal protein L18a OS=Homo sapiens PE=2 SV=1	2	3		3
78 kDa glucose-regulated protein OS=Homo sapiens GN=HSPA5 PE=1 SV=2	3	3		3
60S ribosomal protein L13 OS=Homo sapiens GN=RPL13 PE=2 SV=1		3		3
Insulin-like growth factor 2 mRNA binding protein 1 deltaN CRDBP OS=Homo sapiens GN=IGF2BP1 PE=2 SV=1		4		3
ATP-dependent RNA helicase DDX3X OS=Homo sapiens GN=DDX3X PE=1 SV=1	2	5		3
High density lipoprotein binding protein (Vigilin), isoform CRA_a OS=Homo sapiens GN=HDLBP PE=1 SV=1	3	7		3
Nucleolar RNA helicase 2 OS=Homo sapiens GN=DDX21 PE=1 SV=5				3
Voltage-dependent anion channel 2, isoform CRA_a OS=Homo sapiens GN=VDAC2 PE=4 SV=1				3
Filaggrin-2 OS=Homo sapiens GN=FLG2 PE=1 SV=1	2	2	2	4
Pyruvate kinase OS=Homo sapiens GN=PKM PE=1 SV=1	4	2	2	4
Serine/arginine-rich-splicing factor 7 OS=Homo sapiens GN=SRSF7 PE=1 SV=1	2	3	2	4
Nuclease-sensitive element-binding protein 1 OS=Homo sapiens GN=YBX1 PE=1 SV=3	2	4	2	4
Ribosomal protein L7, isoform CRA_a OS=Homo sapiens GN=RPL7 PE=4 SV=1	3	4	2	4
60S ribosomal protein L8 OS=Homo sapiens GN=RPL8 PE=1 SV=2	3	4	2	4
Filamin-C OS=Homo sapiens GN=FLNC PE=1 SV=3		12	2	4
Triosephosphate isomerase (Fragment) OS=Homo sapiens PE=2 SV=1	3		2	4
Poly(rC)-binding protein 2 OS=Homo sapiens GN=PCBP2 PE=1 SV=1	4	3	3	4
Polypyrimidine tract-binding protein 1 OS=Homo sapiens GN=PTBP1 PE=1 SV=1	5	4	3	4
Catalase OS=Homo sapiens PE=2 SV=1	2		3	4
Heterogeneous nuclear ribonucleoprotein A1, isoform CRA_b OS=Homo sapiens GN=HNRPA1 PE=4 SV=1	5	5	5	4
Protein disulfide-isomerase A6 OS=Homo sapiens GN=PDIA6 PE=1 SV=1	3	2		4
Protein disulfide-isomerase OS=Homo sapiens GN=P4HB PE=2 SV=1	4	2		4
TAR DNA binding protein, isoform CRA_b OS=Homo sapiens GN=TARDBP PE=4 SV=1		2		4
Heterogeneous nuclear ribonucleoprotein F, isoform CRA_a OS=Homo sapiens GN=HNRPF PE=4 SV=1	2	3		4
CUGBP Elav-like family member 1 OS=Homo sapiens GN=CELF1 PE=1 SV=2	4	3		4
Constitutive coactivator of PPAR-gamma-like protein 1 OS=Homo sapiens GN=FAM120A PE=1 SV=2	2	4		4
40S ribosomal protein S3 OS=Homo sapiens GN=RPS3 PE=1 SV=2	2	4		4
Transitional endoplasmic reticulum ATPase OS=Homo sapiens GN=VCP PE=1 SV=4	2	4		4
FUBP1 OS=Homo sapiens GN=FUBP1 PE=2 SV=1	3	4		4
Interleukin enhancer binding factor 3, 90kDa, isoform CRA_d OS=Homo sapiens GN=ILF3 PE=4 SV=1		4		4
Peroxiredoxin-1 (Fragment) OS=Homo sapiens GN=PRDX1 PE=1 SV=1	2	5		4
Ribosomal protein L5 OS=Homo sapiens GN=RPL5 PE=2 SV=1	6	5		4
Heterogeneous nuclear ribonucleoprotein H OS=Homo sapiens GN=HNRNPH1 PE=1 SV=1	4	5	2	5
Annexin A1 OS=Homo sapiens GN=ANXA1 PE=1 SV=2		5	2	5
Protein disulfide-isomerase OS=Homo sapiens PE=2 SV=1	6	6	2	5
Elongation factor 1-alpha OS=Homo sapiens PE=2 SV=1	4	4	3	5
Polyadenylate-binding protein OS=Homo sapiens GN=PABPC1 PE=3 SV=1	6	5	3	5
Clathrin heavy chain OS=Homo sapiens GN=CLTC PE=1 SV=1	4	9	3	5
Myosin, heavy polypeptide 9, non-muscle, isoform CRA_a OS=Homo sapiens GN=MYH9 PE=3 SV=1	5	12	3	5
Elongation factor 2 OS=Homo sapiens GN=EEF2 PE=1 SV=4	5	11	4	5
RNA binding motif protein 14 isoform 1 (Fragment) OS=Homo sapiens GN=RBM14 PE=2 SV=1	4	3		5
Proliferation-associated 2G4, 38kDa, isoform CRA_a OS=Homo sapiens GN=PA2G4 PE=4 SV=1		3		5
Matrin-3 OS=Homo sapiens GN=MATR3 PE=1 SV=1	2	4		5
Ribosomal protein L4 variant (Fragment) OS=Homo sapiens PE=2 SV=1	5	9		5
Heterogeneous nuclear ribonucleoprotein U (Fragment) OS=Homo sapiens GN=HNRNPU PE=1 SV=1	5	4	2	6
Talin-1 OS=Homo sapiens GN=TLN1 PE=2 SV=1	3	22	2	6
Tubulin alpha-1A chain OS=Homo sapiens GN=TUBA1A PE=1 SV=1	7	7	4	6
Glyceraldehyde-3-phosphate dehydrogenase OS=Homo sapiens GN=GAPDH PE=1 SV=3	7	6	6	6
Staphylococcal nuclease domain containing 1, isoform CRA_b OS=Homo sapiens GN=SND1 PE=2 SV=1	5	5		6
Heterogeneous nuclear ribonucleoprotein L OS=Homo sapiens GN=HNRNPL PE=1 SV=2	2	7		6
DNA-dependent protein kinase catalytic subunit OS=Homo sapiens GN=PRKDC PE=1 SV=3	3	9		6
Cytoplasmic dynein 1 heavy chain 1 OS=Homo sapiens GN=DYNC1H1 PE=1 SV=5		16		6
Cold shock domain containing E1, RNA-binding, isoform CRA_a OS=Homo sapiens GN=CSDE1 PE=4 SV=1	4	4	2	7
Heterogeneous nuclear ribonucleoproteins A2/B1 OS=Homo sapiens GN=HNRNPA2B1 PE=1 SV=2	6	6	5	7
Poly(rC)-binding protein 1 OS=Homo sapiens GN=PCBP1 PE=1 SV=2	6	7	5	7
Prelamin-A/C OS=Homo sapiens GN=LMNA PE=1 SV=1	5	10	7	7
ATP-dependent RNA helicase A OS=Homo sapiens GN=DHX9 PE=1 SV=4	5	5		7
Far upstream element-binding protein 2 OS=Homo sapiens GN=KHSRP PE=1 SV=4	8	8	4	8
Ribosomal protein S2 OS=Homo sapiens GN=RPS2 PE=2 SV=1	5	9	5	8
Heat shock cognate 71 kDa protein OS=Homo sapiens GN=HSPA8 PE=1 SV=1	6	9	5	8
Nucleolin, isoform CRA_b OS=Homo sapiens GN=NCL PE=4 SV=1	11	9	5	8
Tubulin beta chain OS=Homo sapiens PE=2 SV=1	10	11	5	8
Leucine-rich PPR-motif containing OS=Homo sapiens GN=LRPPRC PE=4 SV=1	5	11	2	9
ELAV-like protein 1 OS=Homo sapiens GN=ELAVL1 PE=1 SV=2	8	8	5	9
Heterogeneous nuclear ribonucleoprotein K, isoform CRA_d OS=Homo sapiens GN=HNRPK PE=4 SV=1	7	9	5	9
Synaptotagmin binding, cytoplasmic RNA interacting protein variant (Fragment) OS=Homo sapiens PE=2 SV=1	6	11	4	10
Actin, cytoplasmic 1 OS=Homo sapiens GN=ACTB PE=1 SV=1	11	11	9	10
Probable ATP-dependent RNA helicase DDX17 OS=Homo sapiens GN=DDX17 PE=1 SV=1	8	8		11
Annexin OS=Homo sapiens GN=ANXA2 PE=3 SV=1	9	13	7	12
Fatty acid synthase OS=Homo sapiens GN=FASN PE=1 SV=1	6	29	7	12
Plectin OS=Homo sapiens GN=PLEC PE=1 SV=3	7	38	7	13
Filamin-B OS=Homo sapiens GN=FLNB PE=1 SV=2	12	30	12	18
Heterogeneous nuclear ribonucleoprotein M OS=Homo sapiens GN=HNRNPM PE=1 SV=3	20	21	6	23
Filamin-A OS=Homo sapiens GN=FLNA PE=1 SV=4	16	36	16	24
Annexin A5 OS=Homo sapiens GN=ANXA5 PE=1 SV=2		2	2
FUS interacting protein (Serine-arginine rich) 1 isoform 2 variant (Fragment) OS=Homo sapiens PE=2 SV=1		2	2
Adaptor-related protein complex 3 beta 1 subunit isoform 1 (Fragment) OS=Homo sapiens GN=AP3B1 PE=2 SV=1		3	2
Microtubule-associated protein 4 (Fragment) OS=Homo sapiens GN=MAP4 PE=1 SV=9		4	2
Heat shock protein beta-1 OS=Homo sapiens GN=HSPB1 PE=1 SV=2	3	2	3
RBM1 (Fragment) OS=Homo sapiens PE=4 SV=1	2	2
Ribosomal protein S5, isoform CRA_a OS=Homo sapiens GN=RPS5 PE=3 SV=1	2	2
ADP-ribosylation factor 4 OS=Homo sapiens GN=ARF4 PE=1 SV=3		2
T-complex protein 1 subunit gamma OS=Homo sapiens PE=2 SV=1		2
Chaperonin containing TCP1, subunit 8 (Theta) variant (Fragment) OS=Homo sapiens PE=2 SV=1		2
CCR4-NOT transcription complex subunit 1 OS=Homo sapiens GN=CNOT1 PE=1 SV=2		2
Catenin (Cadherin-associated protein), delta 1, isoform CRA_e OS=Homo sapiens GN=CTNND1 PE=4 SV=1		2
DnaJ homolog subfamily A member 1 OS=Homo sapiens GN=DNAJA1 PE=1 SV=2		2
Elongation factor 1-gamma OS=Homo sapiens GN=EEF1G PE=1 SV=3		2
RNA-binding protein EWS OS=Homo sapiens GN=EWSR1 PE=1 SV=1		2
Fermitin family homolog 3 (Fragment) OS=Homo sapiens GN=FERMT3 PE=1 SV=1		2
Histone H4 OS=Homo sapiens GN=HIST1H4H PE=2 SV=1		2
Heat shock 60kDa protein 1 (Chaperonin), isoform CRA_a OS=Homo sapiens GN=HSPD1 PE=2 SV=1		2
Heat shock 105kDa/110kDa protein 1, isoform CRA_a OS=Homo sapiens GN=HSPH1 PE=3 SV=1		2
Microtubule-associated protein 1B, isoform CRA_b OS=Homo sapiens GN=MAP1B PE=4 SV=1		2
Nuclear pore complex protein Nup205 OS=Homo sapiens GN=NUP205 PE=1 SV=3		2
Poly [ADP-ribose] polymerase OS=Homo sapiens GN=PARP1 PE=4 SV=1		2
RAB5C, member RAS oncogene family, isoform CRA_a OS=Homo sapiens GN=RAB5C PE=4 SV=1		2
Ribosomal protein L18, isoform CRA_c OS=Homo sapiens GN=RPL18 PE=4 SV=1		2
60S ribosomal protein L24 OS=Homo sapiens GN=RPL24 PE=1 SV=1		2
Ribosomal protein L30, isoform CRA_b OS=Homo sapiens GN=RPL30 PE=3 SV=1		2
60S ribosomal protein L6 OS=Homo sapiens GN=RPL6 PE=3 SV=1		2
60S acidic ribosomal protein P0 OS=Homo sapiens GN=RPLP0 PE=3 SV=1		2
40S ribosomal protein S8 OS=Homo sapiens GN=RPS8 PE=1 SV=1		2
SEC31-like 1 (S. cerevisiae), isoform CRA_d OS=Homo sapiens GN=SEC31L1 PE=4 SV=1		2
Serine/arginine-rich-splicing factor 3 OS=Homo sapiens GN=SRSF3 PE=1 SV=1		2
T-complex protein 1 subunit alpha OS=Homo sapiens GN=TCP1 PE=1 SV=1		2
Transportin 2 (Importin 3, karyopherin beta 2b), isoform CRA_b OS=Homo sapiens GN=TNPO2 PE=4 SV=1		2
Guanine nucleotide-binding protein G(i) subunit alpha-2 OS=Homo sapiens GN=GNAI2 PE=1 SV=3	2	3
ACLY variant protein (Fragment) OS=Homo sapiens GN=ACLY variant protein PE=2 SV=1		3
Actinin, alpha 1, isoform CRA_a OS=Homo sapiens GN=ACTN1 PE=4 SV=1		3
AP complex subunit beta OS=Homo sapiens GN=AP2B1 PE=2 SV=1		3
Calpain 1, (Mu/I) large subunit, isoform CRA_a OS=Homo sapiens GN=CAPN1 PE=3 SV=1		3
T-complex protein 1 subunit delta OS=Homo sapiens PE=2 SV=1		3
Coatomer subunit alpha OS=Homo sapiens GN=COPA PE=1 SV=2		3
Cytoplasmic FMR1-interacting protein 1 OS=Homo sapiens GN=CYFIP1 PE=1 SV=1		3
Nestin, isoform CRA_c OS=Homo sapiens GN=NES PE=3 SV=1		3
Programmed cell death 6-interacting protein OS=Homo sapiens GN=PDCD6IP PE=1 SV=1		3
PDZ and LIM domain protein 7 OS=Homo sapiens GN=PDLIM7 PE=1 SV=1		3
D-3-phosphoglycerate dehydrogenase OS=Homo sapiens GN=PHGDH PE=1 SV=1		3
40S ribosomal protein S4 OS=Homo sapiens GN=RPS4X PE=2 SV=1		3
Testicular secretory protein Li 63 OS=Homo sapiens GN=UBE1 PE=2 SV=1		3
A-kinase anchor protein 12 OS=Homo sapiens GN=AKAP12 PE=1 SV=4		4
Cytoskeleton-associated protein 4, isoform CRA_c OS=Homo sapiens GN=CKAP4 PE=4 SV=1		4
EH-domain containing 4, isoform CRA_a OS=Homo sapiens GN=EHD4 PE=3 SV=1		4
Filamin-binding LIM protein 1 OS=Homo sapiens GN=FBLIM1 PE=1 SV=2		4
Lamin-B1 OS=Homo sapiens GN=LMNB1 PE=1 SV=2		4
Microtubule-actin cross-linking factor 1, isoforms 1/2/3/5 OS=Homo sapiens GN=MACF1 PE=1 SV=1		4
E3 SUMO-protein ligase RanBP2 OS=Homo sapiens GN=RANBP2 PE=1 SV=2		4
Ran GTPase activating protein 1, isoform CRA_d OS=Homo sapiens GN=RANGAP1 PE=4 SV=1		4
UPF1 regulator of nonsense transcripts homolog (Yeast), isoform CRA_b OS=Homo sapiens GN=UPF1 PE=4 SV=1		4
CAD protein OS=Homo sapiens GN=CAD PE=1 SV=1		5
Dihydropyrimidinase-related protein 2 OS=Homo sapiens GN=DPYSL2 PE=1 SV=1		5
Sodium/potassium-transporting ATPase subunit alpha-1 OS=Homo sapiens GN=ATP1A1 PE=1 SV=1		6
Myoferlin OS=Homo sapiens GN=MYOF PE=1 SV=1		7
40S ribosomal protein S6 OS=Homo sapiens GN=RPS6 PE=2 SV=1	2
Semenogelin-1 OS=Homo sapiens GN=SEMG1 PE=1 SV=2	3

## Sheet: Exp 2
Experiment 2
Identified Proteins	NCL PS	CL PS	NCL WC	CL WC
Filamin-A OS=Homo sapiens GN=FLNA PE=1 SV=4		14	17	50
Myosin, heavy polypeptide 9, non-muscle, isoform CRA_a OS=Homo sapiens GN=MYH9 PE=3 SV=1		9	10	42
Plectin OS=Homo sapiens GN=PLEC PE=1 SV=3		3	7	41
Filamin-B OS=Homo sapiens GN=FLNB PE=1 SV=2		6	7	39
Fatty acid synthase OS=Homo sapiens GN=FASN PE=1 SV=1		2	6	33
Nucleolin, isoform CRA_b OS=Homo sapiens GN=NCL PE=4 SV=1	3	19	33	28
Heterogeneous nuclear ribonucleoprotein M OS=Homo sapiens GN=HNRNPM PE=1 SV=3		6		24
Neuroblast differentiation-associated protein AHNAK OS=Homo sapiens GN=AHNAK PE=1 SV=2		8	3	22
Talin-1 OS=Homo sapiens GN=TLN1 PE=2 SV=1			2	20
Cytoplasmic dynein 1 heavy chain 1 OS=Homo sapiens GN=DYNC1H1 PE=1 SV=5			2	19
DNA-dependent protein kinase catalytic subunit OS=Homo sapiens GN=PRKDC PE=1 SV=3				19
Ribosome-binding protein 1 OS=Homo sapiens GN=RRBP1 PE=1 SV=1		13	35	18
Tubulin beta chain OS=Homo sapiens GN=TUBB PE=1 SV=1	4	12	15	18
Prelamin-A/C OS=Homo sapiens GN=LMNA PE=1 SV=1		15	20	17
Far upstream element-binding protein 2 OS=Homo sapiens GN=KHSRP PE=1 SV=4		7		17
Actin, cytoplasmic 1 OS=Homo sapiens GN=ACTB PE=1 SV=1	9	9	18	16
Leucine-rich PPR-motif containing OS=Homo sapiens GN=LRPPRC PE=4 SV=1				16
FACT complex subunit SSRP1 OS=Homo sapiens GN=SSRP1 PE=3 SV=1		10	15	15
Heterogeneous nuclear ribonucleoprotein K, isoform CRA_d OS=Homo sapiens GN=HNRPK PE=4 SV=1		4	4	15
Clathrin heavy chain OS=Homo sapiens GN=CLTC PE=1 SV=1		2	4	15
ATP-dependent RNA helicase A OS=Homo sapiens GN=DHX9 PE=1 SV=4				15
Heterogeneous nuclear ribonucleoproteins C1/C2 OS=Homo sapiens GN=HNRNPC PE=1 SV=1	4	11	12	14
Moesin OS=Homo sapiens GN=MSN PE=1 SV=3	2	9	9	14
Heat shock cognate 71 kDa protein OS=Homo sapiens GN=HSPA8 PE=1 SV=1	3	7	14	13
ELAV-like protein 1 OS=Homo sapiens GN=ELAVL1 PE=1 SV=2		6		13
Probable ATP-dependent RNA helicase DDX46 OS=Homo sapiens GN=DDX46 PE=1 SV=1		7	20	12
Lamin-B1 OS=Homo sapiens GN=LMNB1 PE=1 SV=2		4	17	12
78 kDa glucose-regulated protein OS=Homo sapiens GN=HSPA5 PE=1 SV=2		6	9	12
Heterogeneous nuclear ribonucleoprotein U OS=Homo sapiens GN=HNRNPU PE=1 SV=6		3	9	12
Cytoskeleton-associated protein 4, isoform CRA_c OS=Homo sapiens GN=CKAP4 PE=4 SV=1		8	2	12
40S ribosomal protein S2 OS=Homo sapiens GN=RPS2 PE=1 SV=2		10		12
Ribosomal protein L5 OS=Homo sapiens GN=RPL5 PE=2 SV=1		5		12
Microtubule-associated protein 1B, isoform CRA_b OS=Homo sapiens GN=MAP1B PE=4 SV=1		2	11	11
A-kinase anchor protein 12 OS=Homo sapiens GN=AKAP12 PE=1 SV=4		2	8	11
40S ribosomal protein S3 OS=Homo sapiens GN=RPS3 PE=1 SV=2		5	4	11
Elongation factor 2 OS=Homo sapiens GN=EEF2 PE=1 SV=4		2	4	11
Heterogeneous nuclear ribonucleoprotein R OS=Homo sapiens GN=HNRNPR PE=1 SV=1		4		11
Adaptor-related protein complex 3 beta 1 subunit isoform 1 (Fragment) OS=Homo sapiens GN=AP3B1 PE=2 SV=1		6	14	10
Elongation factor 1-alpha 1 OS=Homo sapiens GN=EEF1A1 PE=1 SV=1	2	4	13	10
Glyceraldehyde-3-phosphate dehydrogenase OS=Homo sapiens GN=GAPDH PE=1 SV=3	10	5	10	10
Thyroid hormone receptor-associated protein 3 OS=Homo sapiens GN=THRAP3 PE=1 SV=2		3	10	10
Enolase 1, (Alpha), isoform CRA_a OS=Homo sapiens GN=ENO1 PE=2 SV=1	2	8	9	10
Nucleolar RNA helicase 2 OS=Homo sapiens GN=DDX21 PE=1 SV=5			5	10
Actinin alpha 4 isoform 1 (Fragment) OS=Homo sapiens GN=ACTN4 PE=2 SV=1		4	2	10
Eukaryotic translation initiation factor 3 subunit A OS=Homo sapiens GN=EIF3A PE=1 SV=1			2	10
Heterogeneous nuclear ribonucleoprotein L OS=Homo sapiens GN=HNRNPL PE=1 SV=2		3		10
High-mobility group box 1, isoform CRA_a OS=Homo sapiens GN=HMGB1 PE=4 SV=1		3	8	9
Protein disulfide-isomerase OS=Homo sapiens GN=P4HB PE=2 SV=1		4	7	9
Heterogeneous nuclear ribonucleoprotein A1, isoform CRA_b OS=Homo sapiens GN=HNRPA1 PE=4 SV=1		5	4	9
Matrin-3 OS=Homo sapiens GN=MATR3 PE=1 SV=1		2	4	9
Protein-glutamine gamma-glutamyltransferase 2 OS=Homo sapiens GN=TGM2 PE=1 SV=2			4	9
Polyadenylate-binding protein OS=Homo sapiens GN=PABPC1 PE=3 SV=1		7	3	9
Heterogeneous nuclear ribonucleoproteins A2/B1 OS=Homo sapiens GN=HNRNPA2B1 PE=1 SV=2		6	3	9
Nestin, isoform CRA_c OS=Homo sapiens GN=NES PE=3 SV=1		2	2	9
Heterogeneous nuclear ribonucleoprotein H OS=Homo sapiens GN=HNRNPH1 PE=1 SV=1		5		9
Polypyrimidine tract-binding protein 1 OS=Homo sapiens GN=PTBP1 PE=1 SV=1		5		9
Interleukin enhancer binding factor 3, 90kDa, isoform CRA_d OS=Homo sapiens GN=ILF3 PE=4 SV=1		2		9
High density lipoprotein binding protein (Vigilin), isoform CRA_a OS=Homo sapiens GN=HDLBP PE=1 SV=1				9
Acidic leucine-rich nuclear phosphoprotein 32 family member B OS=Homo sapiens GN=ANP32B PE=1 SV=1		7	11	8
Pre-mRNA-processing factor 40 homolog A OS=Homo sapiens GN=PRPF40A PE=1 SV=2		3	7	8
Protein disulfide-isomerase A4 OS=Homo sapiens GN=ERP70 PE=2 SV=1			4	8
Staphylococcal nuclease domain containing 1, isoform CRA_b OS=Homo sapiens GN=SND1 PE=2 SV=1				8
Eukaryotic translation initiation factor 5B OS=Homo sapiens GN=EIF5B PE=1 SV=1		7	13	7
Eukaryotic translation initiation factor 3 subunit C OS=Homo sapiens GN=EIF3S8 PE=3 SV=1		3	12	7
Annexin A1 OS=Homo sapiens GN=ANXA1 PE=1 SV=2	6	2	8	7
Pyruvate kinase PKM OS=Homo sapiens GN=PKM PE=1 SV=4	3	5	6	7
Paf1, RNA polymerase II associated factor, homolog (S. cerevisiae), isoform CRA_a OS=Homo sapiens GN=PAF1 PE=4 SV=1			5	7
Transitional endoplasmic reticulum ATPase OS=Homo sapiens GN=VCP PE=1 SV=4			4	7
40S ribosomal protein S3a OS=Homo sapiens GN=RPS3A PE=2 SV=1		2	2	7
Nuclease-sensitive element-binding protein 1 OS=Homo sapiens GN=YBX1 PE=1 SV=3		6		7
60S ribosomal protein L8 OS=Homo sapiens GN=RPL8 PE=1 SV=2		4		7
Heterogeneous nuclear ribonucleoprotein D (AU-rich element RNA binding protein 1, 37kDa), isoform CRA_c OS=Homo sapiens GN=HNRPD PE=4 SV=1		2		7
Heterogeneous nuclear ribonucleoprotein H3 (2H9), isoform CRA_a OS=Homo sapiens GN=HNRPH3 PE=4 SV=1		2		7
Proliferation-associated 2G4, 38kDa, isoform CRA_a OS=Homo sapiens GN=PA2G4 PE=4 SV=1		2		7
Filamin-C OS=Homo sapiens GN=FLNC PE=1 SV=3				7
Poly [ADP-ribose] polymerase OS=Homo sapiens GN=PARP1 PE=4 SV=1				7
UPF1 regulator of nonsense transcripts homolog (Yeast), isoform CRA_b OS=Homo sapiens GN=UPF1 PE=4 SV=1				7
Annexin A5 OS=Homo sapiens GN=ANXA5 PE=1 SV=2		3	6	6
Splicing factor, arginine/serine-rich 5, isoform CRA_a OS=Homo sapiens GN=SFRS5 PE=4 SV=1		2	6	6
WD repeat domain 1, isoform CRA_a (Fragment) OS=Homo sapiens GN=WDR1 PE=2 SV=1			6	6
Protein DEK OS=Homo sapiens GN=DEK PE=1 SV=1		3	5	6
Serine/arginine-rich-splicing factor 7 OS=Homo sapiens GN=SRSF7 PE=1 SV=1		5	4	6
Heat shock protein HSP 90-alpha OS=Homo sapiens GN=HSP90AA1 PE=1 SV=5		4	3	6
Poly(rC)-binding protein 1 OS=Homo sapiens GN=PCBP1 PE=1 SV=2		4	3	6
Fructose-bisphosphate aldolase A OS=Homo sapiens GN=ALDOA PE=1 SV=2		2	3	6
CROP protein (Fragment) OS=Homo sapiens GN=CROP PE=2 SV=1		2	3	6
40S ribosomal protein S18 OS=Homo sapiens GN=RPS18 PE=1 SV=3			3	6
40S ribosomal protein SA OS=Homo sapiens GN=RPSA PE=3 SV=1	2	3	2	6
Myoferlin OS=Homo sapiens GN=MYOF PE=1 SV=1			2	6
Heterogeneous nuclear ribonucleoprotein A3, isoform CRA_a OS=Homo sapiens GN=HNRPA3 PE=2 SV=1		3		6
ATP-citrate synthase OS=Homo sapiens GN=ACLY PE=3 SV=1				6
Coatomer subunit alpha OS=Homo sapiens GN=COPA PE=1 SV=2				6
Heterogeneous nuclear ribonucleoprotein F, isoform CRA_a OS=Homo sapiens GN=HNRPF PE=4 SV=1				6
Non-POU domain containing octamer-binding isoform 1 (Fragment) OS=Homo sapiens GN=NONO PE=2 SV=1				6
Plastin-3 OS=Homo sapiens GN=PLS3 PE=1 SV=1				6
TAR DNA binding protein, isoform CRA_b OS=Homo sapiens GN=TARDBP PE=4 SV=1				6
Testicular secretory protein Li 63 OS=Homo sapiens GN=UBE1 PE=2 SV=1				6
DEAD (Asp-Glu-Ala-Asp) box polypeptide 23, isoform CRA_b OS=Homo sapiens GN=DDX23 PE=4 SV=1		2	13	5
Peroxiredoxin-1 (Fragment) OS=Homo sapiens GN=PRDX1 PE=1 SV=1	5	5	7	5
Histone H4 OS=Homo sapiens GN=HIST1H4H PE=2 SV=1		2	6	5
40S ribosomal protein S16 OS=Homo sapiens GN=RPS16 PE=1 SV=1		3	4	5
Protein disulfide-isomerase A6 OS=Homo sapiens GN=PDIA6 PE=1 SV=1		3	3	5
ATP-dependent RNA helicase DDX3X OS=Homo sapiens GN=DDX3X PE=1 SV=1		2	2	5
40S ribosomal protein S8 OS=Homo sapiens GN=RPS8 PE=2 SV=1			2	5
FUBP1 OS=Homo sapiens GN=FUBP1 PE=2 SV=1		2		5
60S ribosomal protein L22 OS=Homo sapiens GN=RPL22 PE=1 SV=1		2		5
CAD protein OS=Homo sapiens GN=CAD PE=1 SV=1				5
Cold shock domain containing E1, RNA-binding, isoform CRA_a OS=Homo sapiens GN=CSDE1 PE=4 SV=1				5
Ras GTPase-activating protein-binding protein 1 OS=Homo sapiens GN=G3BP1 PE=1 SV=1				5
6-phosphogluconate dehydrogenase, decarboxylating OS=Homo sapiens GN=PGD PE=1 SV=3				5
Pre-mRNA-processing-splicing factor 8 OS=Homo sapiens GN=PRPF8 PE=1 SV=2				5
60S ribosomal protein L27 OS=Homo sapiens GN=RPL27 PE=3 SV=1				5
Thioredoxin reductase 1 OS=Homo sapiens GN=TXNRD1 PE=3 SV=1				5
Voltage-dependent anion channel 2, isoform CRA_c OS=Homo sapiens GN=VDAC2 PE=4 SV=1			6	4
Serine/arginine-rich-splicing factor 1 OS=Homo sapiens GN=SRSF1 PE=1 SV=1		3	5	4
Heat shock protein beta-1 OS=Homo sapiens GN=HSPB1 PE=1 SV=2	2	2	5	4
14-3-3 protein zeta/delta OS=Homo sapiens GN=YWHAZ PE=1 SV=1	3	2	4	4
Acidic leucine-rich nuclear phosphoprotein 32 family member E OS=Homo sapiens GN=ANP32E PE=1 SV=1			3	4
RNA-binding protein 25 OS=Homo sapiens GN=RBM25 PE=1 SV=3			3	4
Serine/arginine-rich splicing factor 10 isoform 1 (Fragment) OS=Homo sapiens GN=SRSF10 PE=2 SV=1			3	4
Probable ATP-dependent RNA helicase DDX17 OS=Homo sapiens GN=DDX17 PE=1 SV=1		3	2	4
RPL14 protein OS=Homo sapiens GN=RPL14 PE=1 SV=1		2	2	4
Vinculin, isoform CRA_c OS=Homo sapiens GN=VCL PE=4 SV=1		2	2	4
40S ribosomal protein S24 OS=Homo sapiens GN=RPS24 PE=1 SV=1		2		4
40S ribosomal protein S6 OS=Homo sapiens GN=RPS6 PE=2 SV=1		2		4
SERPINE1 mRNA binding protein 1, isoform CRA_c OS=Homo sapiens GN=SERBP1 PE=4 SV=1		2		4
Splicing factor proline/glutamine-rich (Polypyrimidine tract binding protein associated) OS=Homo sapiens GN=SFPQ PE=2 SV=1		2		4
Actinin, alpha 1, isoform CRA_a OS=Homo sapiens GN=ACTN1 PE=4 SV=1				4
Coatomer subunit beta' OS=Homo sapiens GN=COPB2 PE=1 SV=2				4
Eukaryotic translation initiation factor 3 subunit D OS=Homo sapiens GN=EIF3D PE=2 SV=1				4
Bifunctional glutamate/proline--tRNA ligase OS=Homo sapiens GN=EPRS PE=1 SV=5				4
Constitutive coactivator of PPAR-gamma-like protein 1 OS=Homo sapiens GN=FAM120A PE=1 SV=2				4
Insulin-like growth factor 2 mRNA-binding protein 3 OS=Homo sapiens GN=IGF2BP3 PE=1 SV=2				4
Galectin-1 OS=Homo sapiens GN=LGALS1 PE=1 SV=2				4
Nucleosome assembly protein 1-like 1, isoform CRA_a OS=Homo sapiens GN=NAP1L1 PE=3 SV=1				4
RNA binding motif protein 14 isoform 1 (Fragment) OS=Homo sapiens GN=RBM14 PE=2 SV=1				4
SNRNP200 protein (Fragment) OS=Homo sapiens GN=SNRNP200 PE=2 SV=1				4
Spectrin, alpha, non-erythrocytic 1 (Alpha-fodrin), isoform CRA_g OS=Homo sapiens GN=SPTAN1 PE=4 SV=1				4
Autoantigen La (Fragment) OS=Homo sapiens GN=SSB PE=2 SV=1				4
X-ray repair complementing defective repair in Chinese hamster cells 6 (Ku autoantigen, 70kDa), isoform CRA_a OS=Homo sapiens GN=XRCC6 PE=4 SV=1				4
DNA topoisomerase 1 OS=Homo sapiens GN=TOP1 PE=1 SV=2			9	3
FACT complex subunit SPT16 OS=Homo sapiens GN=SUPT16H PE=1 SV=1			8	3
Acidic leucine-rich nuclear phosphoprotein 32 family member A OS=Homo sapiens GN=ANP32A PE=1 SV=1			5	3
Sushi repeat-containing protein SRPX OS=Homo sapiens GN=SRPX PE=1 SV=1			5	3
Filaggrin-2 OS=Homo sapiens GN=FLG2 PE=1 SV=1	8	7	4	3
Catalase OS=Homo sapiens GN=CAT PE=1 SV=3	6	6	4	3
Splicing factor, arginine/serine-rich 2, isoform CRA_a OS=Homo sapiens GN=SFRS2 PE=4 SV=1		2	4	3
L-lactate dehydrogenase B chain OS=Homo sapiens GN=LDHB PE=1 SV=2			4	3
Nucleolar and coiled-body phosphoprotein 1 (Fragment) OS=Homo sapiens GN=NOLC1 PE=1 SV=1			4	3
Histone H2A OS=Homo sapiens GN=H2AFJ PE=3 SV=1		3	3	3
Glutathione S-transferase P OS=Homo sapiens GN=GSTP1 PE=1 SV=2			3	3
Mitochondrial heat shock 60kD protein 1 variant 1 OS=Homo sapiens GN=HSPD1 PE=2 SV=1			3	3
RNA binding protein S1 OS=Homo sapiens GN=RNPS1 PE=1 SV=1			3	3
40S ribosomal protein S11 OS=Homo sapiens GN=RPS11 PE=1 SV=3		3	2	3
40S ribosomal protein S9 OS=Homo sapiens GN=RPS9 PE=1 SV=1		2	2	3
T-complex protein 1 subunit beta OS=Homo sapiens GN=CCT2 PE=1 SV=2			2	3
Chaperonin containing TCP1, subunit 6A (Zeta 1), isoform CRA_a OS=Homo sapiens GN=CCT6A PE=3 SV=1			2	3
NOP56 protein (Fragment) OS=Homo sapiens GN=NOP56 PE=2 SV=1			2	3
G protein-coupled receptor 116, isoform CRA_a OS=Homo sapiens GN=GPR116 PE=3 SV=1			2	3
60S ribosomal protein L24 OS=Homo sapiens GN=RPL24 PE=1 SV=1		3		3
Histidyl-tRNA synthetase OS=Homo sapiens GN=HRS PE=2 SV=1		3		3
Ribosomal protein L7, isoform CRA_a OS=Homo sapiens GN=RPL7 PE=4 SV=1		2		3
40S ribosomal protein S25 OS=Homo sapiens GN=RPS25 PE=1 SV=1		2		3
ARP3 actin-related protein 3 homolog (Yeast), isoform CRA_a OS=Homo sapiens GN=ACTR3 PE=3 SV=1				3
Alpha-aminoadipic semialdehyde dehydrogenase (Fragment) OS=Homo sapiens GN=ALDH7A1 PE=1 SV=1				3
THO complex subunit 4 OS=Homo sapiens GN=ALYREF PE=1 SV=1				3
Elongation factor 1-gamma OS=Homo sapiens GN=EEF1G PE=1 SV=3				3
Heterogeneous nuclear ribonucleoprotein U-like protein 2 OS=Homo sapiens GN=HNRNPUL2 PE=1 SV=1				3
Interleukin enhancer-binding factor 2 OS=Homo sapiens GN=ILF2 PE=1 SV=1				3
RAN binding protein 5, isoform CRA_d OS=Homo sapiens GN=RANBP5 PE=4 SV=1				3
Purine nucleoside phosphorylase OS=Homo sapiens GN=PNP PE=1 SV=2				3
PRP4 pre-mRNA processing factor 4 homolog B (Yeast), isoform CRA_a OS=Homo sapiens GN=PRPF4B PE=4 SV=1				3
E3 SUMO-protein ligase RanBP2 OS=Homo sapiens GN=RANBP2 PE=1 SV=2				3
Ran GTPase activating protein 1, isoform CRA_d OS=Homo sapiens GN=RANGAP1 PE=4 SV=1				3
Regulator of chromosome condensation 2, isoform CRA_a OS=Homo sapiens GN=RCC2 PE=4 SV=1				3
Ribonuclease/angiogenin inhibitor 1, isoform CRA_a OS=Homo sapiens GN=RNH1 PE=4 SV=1				3
Ribosomal protein L35, isoform CRA_a OS=Homo sapiens GN=RPL35 PE=3 SV=1				3
X-ray repair cross-complementing protein 5 OS=Homo sapiens GN=XRCC5 PE=1 SV=3				3
Zinc finger Ran-binding domain-containing protein 2 OS=Homo sapiens GN=ZRANB2 PE=1 SV=2				3
Cortactin, isoform CRA_c OS=Homo sapiens GN=CTTN PE=4 SV=1			9	2
Fascin OS=Homo sapiens GN=FSCN1 PE=1 SV=3			8	2
U2 snRNP-associated SURP motif-containing protein OS=Homo sapiens GN=U2SURP PE=1 SV=2			7	2
SET translocation (Myeloid leukemia-associated), isoform CRA_b OS=Homo sapiens GN=SET PE=3 SV=1		2	5	2
Cyclin-dependent kinase 11B OS=Homo sapiens GN=CDK11B PE=1 SV=1			5	2
Arginase-1 OS=Homo sapiens GN=ARG1 PE=1 SV=2	8	8	4	2
Protein S100-A8 OS=Homo sapiens GN=S100A8 PE=1 SV=1	3	3	3	2
Proteasome endopeptidase complex OS=Homo sapiens GN=PSMA8 PE=1 SV=1	2	2	3	2
Myc target 1 transcript variant 1 OS=Homo sapiens GN=MYCT1 PE=2 SV=1		2	3	2
Bcl-2-associated transcription factor 1 OS=Homo sapiens GN=BCLAF1 PE=1 SV=1			3	2
Serpin B12 OS=Homo sapiens GN=SERPINB12 PE=1 SV=1	6	7	2	2
SFRS11 protein (Fragment) OS=Homo sapiens GN=SFRS11 PE=2 SV=1		2	2	2
Guanine nucleotide-binding protein G(I)/G(S)/G(T) subunit beta-2 (Fragment) OS=Homo sapiens GN=GNB2 PE=1 SV=1			2	2
Nucleolar protein 58 OS=Homo sapiens GN=NOP58 PE=1 SV=1			2	2
Protein S100-A7 OS=Homo sapiens GN=S100A7 PE=1 SV=4			2	2
Nesprin-1 OS=Homo sapiens GN=SYNE1 PE=1 SV=1			2	2
G protein-coupled receptor 56 isoform 1 OS=Homo sapiens GN=GPR56 PE=2 SV=1			2	2
Nucleophosmin isoform 2 (Fragment) OS=Homo sapiens GN=NPM1 PE=2 SV=1		4		2
Ribosomal protein L34, isoform CRA_a OS=Homo sapiens GN=RPL34 PE=4 SV=1		3		2
Calpain 1, (Mu/I) large subunit, isoform CRA_a OS=Homo sapiens GN=CAPN1 PE=3 SV=1		2		2
Ribosomal protein L18, isoform CRA_c OS=Homo sapiens GN=RPL18 PE=4 SV=1		2		2
60S ribosomal protein L23a OS=Homo sapiens GN=RPL23A PE=1 SV=1		2		2
Cold shock domain protein A, isoform CRA_a OS=Homo sapiens GN=CSDA PE=4 SV=1		2		2
Alanine--tRNA ligase, cytoplasmic OS=Homo sapiens GN=AARS PE=1 SV=2				2
Fructose-bisphosphate aldolase OS=Homo sapiens GN=ALDOC PE=3 SV=1				2
Annexin (Fragment) OS=Homo sapiens GN=ANXA6 PE=2 SV=1				2
Calnexin OS=Homo sapiens GN=CANX PE=1 SV=2				2
F-actin-capping protein subunit beta OS=Homo sapiens GN=CAPZB PE=1 SV=1				2
CUGBP Elav-like family member 1 OS=Homo sapiens GN=CELF1 PE=1 SV=2				2
Coatomer subunit beta OS=Homo sapiens GN=COPB1 PE=1 SV=3				2
DAZ associated protein 1 isoform 1 (Fragment) OS=Homo sapiens GN=DAZAP1 PE=2 SV=1				2
ATP-dependent RNA helicase DDX1 OS=Homo sapiens GN=DDX1 PE=1 SV=1				2
Eukaryotic translation initiation factor 4H OS=Homo sapiens GN=EIF4H PE=1 SV=5				2
RNA-binding protein EWS OS=Homo sapiens GN=EWSR1 PE=1 SV=1				2
Glutamine--fructose-6-phosphate aminotransferase [isomerizing] 1 OS=Homo sapiens GN=GFPT1 PE=1 SV=3				2
Glucose-6-phosphate isomerase (Fragment) OS=Homo sapiens GN=GPI PE=1 SV=1				2
Histone H1.3 OS=Homo sapiens GN=HIST1H1D PE=1 SV=2				2
Heterogeneous nuclear ribonucleoprotein H2 OS=Homo sapiens GN=HNRNPH2 PE=1 SV=1				2
Heterogeneous nuclear ribonucleoprotein U-like 1, isoform CRA_a OS=Homo sapiens GN=HNRPUL1 PE=4 SV=1				2
Heat shock 70 kDa protein 4 OS=Homo sapiens GN=HSPA4 PE=1 SV=1				2
Isoleucine--tRNA ligase, cytoplasmic OS=Homo sapiens GN=IARS PE=1 SV=1				2
Insulin-like growth factor 2 mRNA binding protein 1 deltaN CRDBP OS=Homo sapiens GN=IGF2BP1 PE=2 SV=1				2
Microtubule-actin cross-linking factor 1, isoforms 1/2/3/5 OS=Homo sapiens GN=MACF1 PE=1 SV=1				2
Microtubule-associated protein OS=Homo sapiens GN=MAP4 PE=4 SV=1				2
Muscleblind-like protein 1 (Fragment) OS=Homo sapiens GN=MBNL1 PE=1 SV=1				2
Proliferation marker protein Ki-67 OS=Homo sapiens GN=MKI67 PE=1 SV=2				2
Metadherin, isoform CRA_a OS=Homo sapiens GN=MTDH PE=4 SV=1				2
Myosin light polypeptide 6 OS=Homo sapiens GN=MYL6 PE=1 SV=1				2
Phosphoribosylaminoimidazole carboxylase, phosphoribosylaminoimidazole succinocarboxamide synthetase, isoform CRA_c OS=Homo sapiens GN=PAICS PE=3 SV=1				2
Proliferating cell nuclear antigen OS=Homo sapiens GN=PCNA PE=1 SV=1				2
Protein disulfide-isomerase A5 OS=Homo sapiens GN=PDIA5 PE=1 SV=1				2
PDZ and LIM domain protein 7 OS=Homo sapiens GN=PDLIM7 PE=1 SV=1				2
Phosphoglycerate mutase 1 OS=Homo sapiens GN=PGAM1 PE=1 SV=2				2
DNA-directed RNA polymerase subunit beta OS=Homo sapiens GN=POLR2B PE=1 SV=1				2
Poly(U)-binding-splicing factor PUF60 (Fragment) OS=Homo sapiens GN=PUF60 PE=1 SV=1				2
RNA binding motif (RNP1, RRM) protein 3, isoform CRA_c OS=Homo sapiens GN=RBM3 PE=4 SV=1				2
Ribosomal protein L19 OS=Homo sapiens GN=RPL19 PE=1 SV=1				2
Ribosomal protein L30, isoform CRA_b OS=Homo sapiens GN=RPL30 PE=3 SV=1				2
40S ribosomal protein S15 OS=Homo sapiens GN=RPS15 PE=1 SV=1				2
40S ribosomal protein S17 OS=Homo sapiens GN=RPS17 PE=1 SV=2				2
40S ribosomal protein S19 OS=Homo sapiens GN=RPS19 PE=2 SV=1				2
40S ribosomal protein S26 OS=Homo sapiens GN=RPS26 PE=3 SV=1				2
40S ribosomal protein S4 OS=Homo sapiens GN=RPS4X PE=2 SV=1				2
SEC31-like 1 (S. cerevisiae), isoform CRA_d OS=Homo sapiens GN=SEC31L1 PE=4 SV=1				2
Splicing factor 3B subunit 1 OS=Homo sapiens GN=SF3B1 PE=1 SV=3				2
ADP/ATP translocase 2 OS=Homo sapiens GN=SLC25A5 PE=1 SV=7				2
Small nuclear ribonucleoprotein-associated protein OS=Homo sapiens GN=SNRPB PE=2 SV=1				2
Serine/arginine-rich-splicing factor 4 (Fragment) OS=Homo sapiens GN=SRSF4 PE=1 SV=1				2
T-complex protein 1 subunit alpha OS=Homo sapiens GN=TCP1 PE=1 SV=1				2
U2 snRNP auxiliary factor large subunit OS=Homo sapiens GN=U2AF2 PE=2 SV=1				2
Ubiquitin carboxyl-terminal hydrolase 10 OS=Homo sapiens GN=USP10 PE=1 SV=2				2
VARS OS=Homo sapiens GN=VARS PE=1 SV=1				2
14-3-3 protein theta OS=Homo sapiens GN=YWHAQ PE=1 SV=1				2
Eukaryotic translation initiation factor 3 subunit B OS=Homo sapiens GN=EIF3S9 PE=3 SV=1				2
Heterogeneous nuclear ribonucleoprotein D-like, isoform CRA_a OS=Homo sapiens GN=HNRPDL PE=4 SV=1				2
Small nuclear ribonucleoprotein 70kDa polypeptide (RNP antigen), isoform CRA_b OS=Homo sapiens GN=SNRP70 PE=4 SV=1				2
Fatty acid binding protein 5 (Psoriasis-associated) OS=Homo sapiens GN=FABP5 PE=3 SV=1	2	2	5
WD repeat-containing protein 43 OS=Homo sapiens GN=WDR43 PE=1 SV=3			5
Chromodomain-helicase-DNA-binding protein 1 OS=Homo sapiens GN=CHD1 PE=1 SV=2			4
Serrate RNA effector molecule homolog OS=Homo sapiens GN=SRRT PE=1 SV=1			4
Peroxiredoxin-6 OS=Homo sapiens GN=PRDX6 PE=1 SV=3		2	3
Rho GDP-dissociation inhibitor 1 OS=Homo sapiens GN=ARHGDIA PE=1 SV=3			3
Calcium homeostasis endoplasmic reticulum protein OS=Homo sapiens GN=CHERP PE=1 SV=3			3
Pre-mRNA 3'-end-processing factor FIP1 OS=Homo sapiens GN=FIP1L1 PE=1 SV=1			3
GTP-binding nuclear protein Ran OS=Homo sapiens GN=RAN PE=1 SV=1			3
40S ribosomal protein S13 OS=Homo sapiens GN=RPS13 PE=1 SV=1			3
SEC62 protein (Fragment) OS=Homo sapiens GN=SEC62 PE=2 SV=1			3
Protein SON OS=Homo sapiens GN=SON PE=1 SV=4			3
Caspase 14, apoptosis-related cysteine peptidase OS=Homo sapiens GN=CASP14 PE=2 SV=1	4	3	2
Gasdermin-A OS=Homo sapiens GN=GSDMA PE=1 SV=4	2	3	2
60S ribosomal protein L13 OS=Homo sapiens GN=RPL13 PE=2 SV=1		3	2
NADH dehydrogenase [ubiquinone] 1 alpha subcomplex subunit 3 (Fragment) OS=Homo sapiens GN=NDUFA3 PE=1 SV=1		2	2
Proteasome subunit beta type-5 OS=Homo sapiens GN=PSMB5 PE=1 SV=3		2	2
Actin-related protein 2/3 complex subunit OS=Homo sapiens GN=ARPC1B PE=2 SV=1			2
Protein CASC4 OS=Homo sapiens GN=CASC4 PE=1 SV=1			2
Chromodomain-helicase-DNA-binding protein 2 (Fragment) OS=Homo sapiens GN=CHD2 PE=1 SV=1			2
Eukaryotic translation elongation factor 1 beta 2, isoform CRA_a OS=Homo sapiens GN=EEF1B2 PE=3 SV=1			2
EH-domain containing 4, isoform CRA_a OS=Homo sapiens GN=EHD4 PE=3 SV=1			2
Aspartate aminotransferase OS=Homo sapiens GN=GOT2 PE=4 SV=1			2
Hepatoma-derived growth factor, related protein 3, isoform CRA_a OS=Homo sapiens GN=HDGFRP3 PE=1 SV=1			2
Histone H3.1t OS=Homo sapiens GN=HIST3H3 PE=1 SV=3			2
Pre-mRNA-splicing factor 38B OS=Homo sapiens GN=PRPF38B PE=1 SV=1			2
60S ribosomal protein L7a (Fragment) OS=Homo sapiens GN=RPL7A PE=1 SV=1			2
Arginine/serine-rich coiled-coil protein 2 OS=Homo sapiens GN=RSRC2 PE=1 SV=1			2
Solute carrier family 12 (Sodium/potassium/chloride transporters), member 2, isoform CRA_a OS=Homo sapiens GN=SLC12A2 PE=1 SV=1			2
Nucleoprotein TPR OS=Homo sapiens GN=TPR PE=1 SV=3			2
Vesicle amine transport protein 1 homolog (T californica), isoform CRA_a OS=Homo sapiens GN=VAT1 PE=4 SV=1			2
Plakophilin 1 (Ectodermal dysplasia/skin fragility syndrome), isoform CRA_a OS=Homo sapiens GN=PKP1 PE=4 SV=1	7	7
Chromosome 7 open reading frame 24 OS=Homo sapiens GN=C7orf24 PE=4 SV=1	6	6
Arachidonate 12-lipoxygenase, 12R-type OS=Homo sapiens GN=ALOX12B PE=1 SV=1	5	5
Dermcidin OS=Homo sapiens GN=DCD PE=1 SV=2	2	3
Cystatin-A OS=Homo sapiens GN=CSTA PE=1 SV=1		3
Histidine ammonia-lyase OS=Homo sapiens GN=HAL PE=1 SV=1	5	2
F-box only protein 50 OS=Homo sapiens GN=NCCRP1 PE=1 SV=1	3	2
Thioredoxin OS=Homo sapiens GN=TXN PE=2 SV=1	2	2
Inosine-5'-monophosphate dehydrogenase 2 (Fragment) OS=Homo sapiens GN=IMPDH2 PE=1 SV=1		2
Ribosomal protein L23, isoform CRA_b OS=Homo sapiens GN=RPL23 PE=3 SV=1		2
Protein S100-A14 OS=Homo sapiens GN=S100A14 PE=1 SV=1		2
Serpin peptidase inhibitor, clade B (Ovalbumin), member 8, isoform CRA_a OS=Homo sapiens GN=SERPINB8 PE=3 SV=1		2
Serine/arginine-rich-splicing factor 3 OS=Homo sapiens GN=SRSF3 PE=1 SV=1		2
Synaptotagmin-14 (Fragment) OS=Homo sapiens GN=SYT14 PE=4 SV=1		2
Glutaredoxin (Thioltransferase), isoform CRA_c OS=Homo sapiens GN=GLRX PE=4 SV=1	2
Immunoglobulin kappa constant OS=Homo sapiens GN=IGKC PE=1 SV=2	2
Uncharacterized protein KIAA0825 OS=Homo sapiens GN=KIAA0825 PE=1 SV=1	2
Proteasome subunit beta type-6 OS=Homo sapiens GN=PSMB6 PE=1 SV=4	2

## Sheet: Exp 3
Experiment 3
Identified Proteins	NCL PS	CL PS	NCL WC	CL WC
Plectin OS=Homo sapiens GN=PLEC PE=1 SV=3		53		58
Filamin-A OS=Homo sapiens GN=FLNA PE=1 SV=4		45		52
Filamin-B OS=Homo sapiens GN=FLNB PE=1 SV=2		39	2	44
Neuroblast differentiation-associated protein AHNAK OS=Homo sapiens GN=AHNAK PE=1 SV=2		34		18
Myosin, heavy polypeptide 9, non-muscle, isoform CRA_a OS=Homo sapiens GN=MYH9 PE=3 SV=1		31	2	33
Talin-1 OS=Homo sapiens GN=TLN1 PE=2 SV=1		28		35
Fatty acid synthase OS=Homo sapiens GN=FASN PE=1 SV=1		23		37
Cytoplasmic dynein 1 heavy chain 1 OS=Homo sapiens GN=DYNC1H1 PE=1 SV=5		19		37
Heterogeneous nuclear ribonucleoprotein M OS=Homo sapiens GN=HNRNPM PE=1 SV=3		18		24
Prelamin-A/C OS=Homo sapiens GN=LMNA PE=1 SV=1		17	4	11
Filamin-C OS=Homo sapiens GN=FLNC PE=1 SV=3		16		17
Far upstream element-binding protein 2 OS=Homo sapiens GN=KHSRP PE=1 SV=4		14		17
Annexin OS=Homo sapiens GN=ANXA2 PE=3 SV=1	3	14	9	12
Leucine-rich PPR-motif containing OS=Homo sapiens GN=LRPPRC PE=4 SV=1		13		15
Actinin alpha 4 isoform 1 (Fragment) OS=Homo sapiens GN=ACTN4 PE=2 SV=1		13		11
Nucleolin, isoform CRA_b OS=Homo sapiens GN=NCL PE=4 SV=1		11	5	15
Heat shock cognate 71 kDa protein OS=Homo sapiens GN=HSPA8 PE=1 SV=1	2	11	2	10
Clathrin heavy chain OS=Homo sapiens GN=CLTC PE=1 SV=1		10		18
Elongation factor 2 OS=Homo sapiens GN=EEF2 PE=1 SV=4		10		12
DNA-dependent protein kinase catalytic subunit OS=Homo sapiens GN=PRKDC PE=1 SV=3		9		40
Myoferlin OS=Homo sapiens GN=MYOF PE=1 SV=1		9		19
Actin, cytoplasmic 1 OS=Homo sapiens GN=ACTB PE=1 SV=1	5	9	6	12
Lamin-B1 OS=Homo sapiens GN=LMNB1 PE=1 SV=2		9		4
Staphylococcal nuclease domain containing 1, isoform CRA_b OS=Homo sapiens GN=SND1 PE=2 SV=1		8		12
78 kDa glucose-regulated protein OS=Homo sapiens GN=HSPA5 PE=1 SV=2	2	8	3	11
Heterogeneous nuclear ribonucleoproteins C1/C2 OS=Homo sapiens GN=HNRNPC PE=1 SV=1		8	3	10
Spectrin, alpha, non-erythrocytic 1 (Alpha-fodrin), isoform CRA_g OS=Homo sapiens GN=SPTAN1 PE=4 SV=1		8		10
40S ribosomal protein S2 OS=Homo sapiens GN=RPS2 PE=1 SV=2		8		9
Tubulin alpha-1A chain OS=Homo sapiens GN=TUBA1A PE=1 SV=1	6	7	4	12
Nestin, isoform CRA_c OS=Homo sapiens GN=NES PE=3 SV=1		7		8
Polyadenylate-binding protein OS=Homo sapiens GN=PABPC1 PE=3 SV=1		7		8
Heterogeneous nuclear ribonucleoprotein K, isoform CRA_d OS=Homo sapiens GN=HNRPK PE=4 SV=1		7		7
Nucleolar RNA helicase 2 OS=Homo sapiens GN=DDX21 PE=1 SV=5		7		6
Constitutive coactivator of PPAR-gamma-like protein 1 OS=Homo sapiens GN=FAM120A PE=1 SV=2		7		3
Pyruvate kinase PKM OS=Homo sapiens GN=PKM PE=1 SV=4		6	2	12
Heterogeneous nuclear ribonucleoproteins A2/B1 OS=Homo sapiens GN=HNRNPA2B1 PE=1 SV=2		6		10
Heterogeneous nuclear ribonucleoprotein R OS=Homo sapiens GN=HNRNPR PE=1 SV=1		6		10
FACT complex subunit SSRP1 OS=Homo sapiens GN=SSRP1 PE=3 SV=1		6	3	9
Sodium/potassium-transporting ATPase subunit alpha-1 OS=Homo sapiens GN=ATP1A1 PE=1 SV=1		6		6
E3 SUMO-protein ligase RanBP2 OS=Homo sapiens GN=RANBP2 PE=1 SV=2		6		5
Ran GTPase activating protein 1, isoform CRA_d OS=Homo sapiens GN=RANGAP1 PE=4 SV=1		6		3
ATP-dependent RNA helicase A OS=Homo sapiens GN=DHX9 PE=1 SV=4		5		15
Ribosome-binding protein 1 OS=Homo sapiens GN=RRBP1 PE=1 SV=1		5	8	12
Transitional endoplasmic reticulum ATPase OS=Homo sapiens GN=VCP PE=1 SV=4		5		9
Matrin-3 OS=Homo sapiens GN=MATR3 PE=1 SV=1		5		8
Glyceraldehyde-3-phosphate dehydrogenase OS=Homo sapiens GN=GAPDH PE=1 SV=3	7	5	5	7
Cold shock domain containing E1, RNA-binding, isoform CRA_a OS=Homo sapiens GN=CSDE1 PE=4 SV=1		5		7
Probable ATP-dependent RNA helicase DDX17 OS=Homo sapiens GN=DDX17 PE=1 SV=1		5		7
ELAV-like protein 1 OS=Homo sapiens GN=ELAVL1 PE=1 SV=2		5		7
Poly(rC)-binding protein 1 OS=Homo sapiens GN=PCBP1 PE=1 SV=2		5		7
Ribosomal protein L5 OS=Homo sapiens GN=RPL5 PE=2 SV=1		5		7
Peroxiredoxin-1 (Fragment) OS=Homo sapiens GN=PRDX1 PE=1 SV=1		5	3	6
High density lipoprotein binding protein (Vigilin), isoform CRA_a OS=Homo sapiens GN=HDLBP PE=1 SV=1		5		6
Annexin A1 OS=Homo sapiens GN=ANXA1 PE=1 SV=2		5	3	5
Dihydropyrimidinase-related protein 2 OS=Homo sapiens GN=DPYSL2 PE=1 SV=1		5		5
Arginase-1 OS=Homo sapiens GN=ARG1 PE=1 SV=2	3	5	4	4
Catalase OS=Homo sapiens GN=CAT PE=1 SV=3	2	5	3	4
Zyxin OS=Homo sapiens GN=ZYX PE=1 SV=1		5		4
Zinc finger CCCH-type antiviral protein 1 OS=Homo sapiens GN=ZC3HAV1 PE=1 SV=3		5		3
EH-domain containing 4, isoform CRA_a OS=Homo sapiens GN=EHD4 PE=3 SV=1		5		2
Insulin-like growth factor 2 mRNA-binding protein 3 OS=Homo sapiens GN=IGF2BP3 PE=1 SV=2		5		2
Plakophilin 1 (Ectodermal dysplasia/skin fragility syndrome), isoform CRA_a OS=Homo sapiens GN=PKP1 PE=4 SV=1	3	5	3
Microtubule-associated protein OS=Homo sapiens GN=MAP4 PE=4 SV=1		5
Microtubule-actin cross-linking factor 1, isoforms 1/2/3/5 OS=Homo sapiens GN=MACF1 PE=1 SV=1		4		12
Protein-glutamine gamma-glutamyltransferase 2 OS=Homo sapiens GN=TGM2 PE=1 SV=2		4		9
Heterogeneous nuclear ribonucleoprotein U (Fragment) OS=Homo sapiens GN=HNRNPU PE=1 SV=1		4		8
A-kinase anchor protein 12 OS=Homo sapiens GN=AKAP12 PE=1 SV=4		4		7
Nuclease-sensitive element-binding protein 1 OS=Homo sapiens GN=YBX1 PE=1 SV=3		4		7
Heterogeneous nuclear ribonucleoprotein H OS=Homo sapiens GN=HNRNPH1 PE=1 SV=1		4		6
40S ribosomal protein S3 OS=Homo sapiens GN=RPS3 PE=1 SV=2		4		6
Testicular secretory protein Li 63 OS=Homo sapiens GN=UBE1 PE=2 SV=1		4		6
Microtubule-associated protein 1B, isoform CRA_b OS=Homo sapiens GN=MAP1B PE=4 SV=1		4		5
Moesin OS=Homo sapiens GN=MSN PE=1 SV=3		4		5
Heat shock protein HSP 90-alpha OS=Homo sapiens GN=HSP90AA1 PE=1 SV=5		4		4
Insulin-like growth factor 2 mRNA-binding protein 1 OS=Homo sapiens GN=IGF2BP1 PE=1 SV=2		4		4
60S ribosomal protein L8 OS=Homo sapiens GN=RPL8 PE=1 SV=2		4		4
40S ribosomal protein S11 OS=Homo sapiens GN=RPS11 PE=1 SV=3		4		4
Serpin B12 OS=Homo sapiens GN=SERPINB12 PE=1 SV=1	2	4	3	3
Serine/arginine-rich-splicing factor 7 OS=Homo sapiens GN=SRSF7 PE=1 SV=1		4	2	3
eIF4G1 protein OS=Homo sapiens GN=EIF4G1 PE=2 SV=1		4		3
Polypyrimidine tract binding protein 1, isoform CRA_b OS=Homo sapiens GN=PTBP1 PE=1 SV=4		4		3
Ribosomal protein L18, isoform CRA_c OS=Homo sapiens GN=RPL18 PE=4 SV=1		4		3
Lysozyme OS=Homo sapiens GN=LYZ PE=1 SV=1		4	2	2
Heterogeneous nuclear ribonucleoprotein A1, isoform CRA_b OS=Homo sapiens GN=HNRPA1 PE=4 SV=1		4		2
Poly(rC)-binding protein 2 OS=Homo sapiens GN=PCBP2 PE=1 SV=1		4		2
40S ribosomal protein S9 OS=Homo sapiens GN=RPS9 PE=1 SV=1		4		2
Kinesin-like protein OS=Homo sapiens GN=KIF5B PE=3 SV=1		4
CAD protein OS=Homo sapiens GN=CAD PE=1 SV=1		3		10
Enolase 1, (Alpha), isoform CRA_a OS=Homo sapiens GN=ENO1 PE=2 SV=1		3	3	9
Coatomer subunit alpha OS=Homo sapiens GN=COPA PE=1 SV=2		3		7
ATP-dependent RNA helicase DDX3X OS=Homo sapiens GN=DDX3X PE=1 SV=1		3		6
Interleukin enhancer binding factor 3, 90kDa, isoform CRA_d OS=Homo sapiens GN=ILF3 PE=4 SV=1		3		6
Plastin-3 OS=Homo sapiens GN=PLS3 PE=1 SV=1		3		6
Elongation factor 1-gamma OS=Homo sapiens GN=EEF1G PE=1 SV=3		3		5
Eukaryotic translation initiation factor 3 subunit A OS=Homo sapiens GN=EIF3A PE=1 SV=1		3		5
60S ribosomal protein L13 OS=Homo sapiens GN=RPL13 PE=2 SV=1		3		5
UPF1 regulator of nonsense transcripts homolog (Yeast), isoform CRA_b OS=Homo sapiens GN=UPF1 PE=4 SV=1		3		5
Actinin, alpha 1, isoform CRA_a OS=Homo sapiens GN=ACTN1 PE=4 SV=1		3		4
Chaperonin containing TCP1, subunit 7 (Eta), isoform CRA_a OS=Homo sapiens GN=CCT7 PE=2 SV=1		3		4
RNA binding motif protein 14 isoform 1 (Fragment) OS=Homo sapiens GN=RBM14 PE=2 SV=1		3		4
Transgelin-2 OS=Homo sapiens GN=TAGLN2 PE=1 SV=3		3		4
40S ribosomal protein SA OS=Homo sapiens GN=RPSA PE=3 SV=1		3	2	3
CUGBP Elav-like family member 1 OS=Homo sapiens GN=CELF1 PE=1 SV=2		3		3
Heterogeneous nuclear ribonucleoprotein H3 (2H9), isoform CRA_a OS=Homo sapiens GN=HNRPH3 PE=4 SV=1		3		3
RPL14 protein OS=Homo sapiens GN=RPL14 PE=1 SV=1		3		3
40S ribosomal protein S8 OS=Homo sapiens GN=RPS8 PE=2 SV=1		3		3
SERPINE1 mRNA binding protein 1, isoform CRA_c OS=Homo sapiens GN=SERBP1 PE=4 SV=1		3		3
Filaggrin-2 OS=Homo sapiens GN=FLG2 PE=1 SV=1	4	3	2	2
40S ribosomal protein S18 OS=Homo sapiens GN=RPS18 PE=1 SV=3		3	2	2
Cytoskeleton-associated protein 5 OS=Homo sapiens GN=CKAP5 PE=1 SV=3		3		2
DEAH (Asp-Glu-Ala-His) box polypeptide 30, isoform CRA_b OS=Homo sapiens GN=DHX30 PE=4 SV=1		3		2
Nuclear pore complex protein Nup205 OS=Homo sapiens GN=NUP205 PE=1 SV=3		3		2
Ribosomal protein L7, isoform CRA_a OS=Homo sapiens GN=RPL7 PE=4 SV=1		3		2
SEC31-like 1 (S. cerevisiae), isoform CRA_d OS=Homo sapiens GN=SEC31L1 PE=4 SV=1		3		2
Vinculin, isoform CRA_c OS=Homo sapiens GN=VCL PE=4 SV=1		3		2
Heat shock protein beta-1 OS=Homo sapiens GN=HSPB1 PE=1 SV=2		3	2
Cytoplasmic aconitate hydratase OS=Homo sapiens GN=ACO1 PE=1 SV=3		3
Fermitin family homolog 3 OS=Homo sapiens GN=FERMT3 PE=1 SV=1		3
60S ribosomal protein L13a (Fragment) OS=Homo sapiens GN=RPL13A PE=1 SV=2		3
Vesicle amine transport protein 1 homolog (T californica), isoform CRA_a OS=Homo sapiens GN=VAT1 PE=4 SV=1		3
FUBP1 OS=Homo sapiens GN=FUBP1 PE=2 SV=1		2		6
X-ray repair cross-complementing protein 5 OS=Homo sapiens GN=XRCC5 PE=1 SV=3		2		6
Bifunctional glutamate/proline--tRNA ligase OS=Homo sapiens GN=EPRS PE=1 SV=5		2		5
Heterogeneous nuclear ribonucleoprotein A3, isoform CRA_a OS=Homo sapiens GN=HNRPA3 PE=2 SV=1		2		5
Heterogeneous nuclear ribonucleoprotein F, isoform CRA_a OS=Homo sapiens GN=HNRPF PE=4 SV=1		2		5
Heat shock 105kDa/110kDa protein 1, isoform CRA_a OS=Homo sapiens GN=HSPH1 PE=3 SV=1		2		5
14-3-3 protein zeta/delta OS=Homo sapiens GN=YWHAZ PE=1 SV=1		2	2	4
Heterogeneous nuclear ribonucleoprotein D (AU-rich element RNA binding protein 1, 37kDa), isoform CRA_c OS=Homo sapiens GN=HNRPD PE=4 SV=1		2		4
Proliferation-associated 2G4, 38kDa, isoform CRA_a OS=Homo sapiens GN=PA2G4 PE=4 SV=1		2		4
40S ribosomal protein S4 OS=Homo sapiens GN=RPS4X PE=2 SV=1		2		4
Splicing factor proline/glutamine-rich (Polypyrimidine tract binding protein associated) OS=Homo sapiens GN=SFPQ PE=2 SV=1		2		4
T-complex protein 1 subunit alpha OS=Homo sapiens GN=TCP1 PE=1 SV=1		2		4
Transportin 1, isoform CRA_a OS=Homo sapiens GN=TNPO1 PE=4 SV=1		2		4
Non-POU domain containing octamer-binding isoform 1 (Fragment) OS=Homo sapiens GN=NONO PE=2 SV=1		2		3
Programmed cell death 6-interacting protein OS=Homo sapiens GN=PDCD6IP PE=1 SV=1		2		3
D-3-phosphoglycerate dehydrogenase OS=Homo sapiens GN=PHGDH PE=1 SV=1		2		3
60S ribosomal protein L22 OS=Homo sapiens GN=RPL22 PE=1 SV=1		2		3
Ribosomal protein L23, isoform CRA_b OS=Homo sapiens GN=RPL23 PE=3 SV=1		2		3
40S ribosomal protein S3a OS=Homo sapiens GN=RPS3A PE=2 SV=1		2		3
TATA-binding protein-associated factor 2N OS=Homo sapiens GN=TAF15 PE=1 SV=1		2		3
TAR DNA binding protein, isoform CRA_b OS=Homo sapiens GN=TARDBP PE=4 SV=1		2		3
Alanine--tRNA ligase, cytoplasmic OS=Homo sapiens GN=AARS PE=1 SV=2		2		2
Calpain 1, (Mu/I) large subunit, isoform CRA_a OS=Homo sapiens GN=CAPN1 PE=3 SV=1		2		2
Catenin delta-1 OS=Homo sapiens GN=CTNND1 PE=1 SV=2		2		2
Ras GTPase-activating protein-binding protein 1 OS=Homo sapiens GN=G3BP1 PE=1 SV=1		2		2
Guanine nucleotide-binding protein G(i) subunit alpha-2 OS=Homo sapiens GN=GNAI2 PE=1 SV=3		2		2
Insulin-like growth factor 2 mRNA-binding protein 2 OS=Homo sapiens GN=IGF2BP2 PE=1 SV=1		2		2
Inosine-5'-monophosphate dehydrogenase 2 (Fragment) OS=Homo sapiens GN=IMPDH2 PE=1 SV=1		2		2
Myosin light polypeptide 6 OS=Homo sapiens GN=MYL6 PE=1 SV=1		2		2
PDZ and LIM domain protein 7 OS=Homo sapiens GN=PDLIM7 PE=1 SV=1		2		2
Proteasome subunit beta type-6 OS=Homo sapiens GN=PSMB6 PE=1 SV=4		2		2
Ribonuclease/angiogenin inhibitor 1, isoform CRA_a OS=Homo sapiens GN=RNH1 PE=4 SV=1		2		2
60S acidic ribosomal protein P0 OS=Homo sapiens GN=RPLP0 PE=3 SV=1		2		2
40S ribosomal protein S13 OS=Homo sapiens GN=RPS13 PE=1 SV=2		2		2
40S ribosomal protein S25 OS=Homo sapiens GN=RPS25 PE=1 SV=1		2		2
40S ribosomal protein S6 OS=Homo sapiens GN=RPS6 PE=2 SV=1		2		2
Protein S100-A8 OS=Homo sapiens GN=S100A8 PE=1 SV=1		2		2
Caspase 14, apoptosis-related cysteine peptidase OS=Homo sapiens GN=CASP14 PE=2 SV=1		2	3
Caldesmon 1, isoform CRA_i OS=Homo sapiens GN=CALD1 PE=2 SV=1		2
Cysteine-rich protein 2 OS=Homo sapiens GN=CRIP2 PE=1 SV=1		2
DnaJ homolog subfamily A member 1 OS=Homo sapiens GN=DNAJA1 PE=1 SV=2		2
Developmentally-regulated GTP-binding protein 1 OS=Homo sapiens GN=DRG1 PE=1 SV=1		2
Family with sequence similarity 62 (C2 domain containing), member A, isoform CRA_a OS=Homo sapiens GN=FAM62A PE=4 SV=1		2
RNA-binding protein EWS OS=Homo sapiens GN=EWSR1 PE=1 SV=1		2
Filamin-binding LIM protein 1 OS=Homo sapiens GN=FBLIM1 PE=1 SV=2		2
Fragile X mental retardation autosomal homolog variant p2K OS=Homo sapiens GN=FXR1 PE=2 SV=1		2
LIM and SH3 protein 1, isoform CRA_b OS=Homo sapiens GN=LASP1 PE=4 SV=1		2
Lipocalin 1 (Tear prealbumin), isoform CRA_a OS=Homo sapiens GN=LCN1 PE=3 SV=1		2
Lamin-B2 OS=Homo sapiens GN=LMNB2 PE=1 SV=4		2
N-ethylmaleimide-sensitive factor attachment protein, alpha, isoform CRA_c OS=Homo sapiens GN=NAPA PE=4 SV=1		2
Polyadenylate-binding protein OS=Homo sapiens GN=PABPC4 PE=1 SV=1		2
Phosphoribosylaminoimidazole carboxylase, phosphoribosylaminoimidazole succinocarboxamide synthetase, isoform CRA_c OS=Homo sapiens GN=PAICS PE=3 SV=1		2
60S ribosomal protein L24 OS=Homo sapiens GN=RPL24 PE=1 SV=1		2
RuvB-like helicase (Fragment) OS=Homo sapiens GN=RUVBL1 PE=2 SV=1		2
Protein S100-A14 OS=Homo sapiens GN=S100A14 PE=1 SV=1		2
Protein S100-A7 OS=Homo sapiens GN=S100A7 PE=1 SV=4		2
SWAP-70 protein, isoform CRA_b OS=Homo sapiens GN=SWAP70 PE=2 SV=1		2
TBC1 domain family, member 4, isoform CRA_b OS=Homo sapiens GN=TBC1D4 PE=4 SV=1		2
Tensin like C1 domain containing phosphatase (Tensin 2), isoform CRA_a OS=Homo sapiens GN=TENC1 PE=4 SV=1		2
Tubulin beta-6 chain OS=Homo sapiens GN=TUBB6 PE=1 SV=1		2
Thioredoxin OS=Homo sapiens GN=TXN PE=2 SV=1		2
High glucose-regulated protein 8 OS=Homo sapiens GN=YTHDF2 PE=2 SV=1		2
ATP-citrate synthase OS=Homo sapiens GN=ACLY PE=3 SV=1				11
U5 small nuclear ribonucleoprotein 200 kDa helicase OS=Homo sapiens GN=SNRNP200 PE=1 SV=2				10
Adaptor-related protein complex 3 beta 1 subunit isoform 1 (Fragment) OS=Homo sapiens GN=AP3B1 PE=2 SV=1				8
Probable ATP-dependent RNA helicase DDX46 OS=Homo sapiens GN=DDX46 PE=1 SV=1				8
Protein disulfide-isomerase A4 OS=Homo sapiens GN=ERP70 PE=2 SV=1				8
Fructose-bisphosphate aldolase A OS=Homo sapiens GN=ALDOA PE=1 SV=2				7
Isoleucine--tRNA ligase, cytoplasmic OS=Homo sapiens GN=IARS PE=1 SV=1				7
L-lactate dehydrogenase B chain OS=Homo sapiens GN=LDHB PE=1 SV=2				7
Protein disulfide-isomerase OS=Homo sapiens GN=P4HB PE=2 SV=1	4			6
Pre-mRNA-processing-splicing factor 8 OS=Homo sapiens GN=PRPF8 PE=1 SV=2				6
WD repeat domain 1, isoform CRA_a (Fragment) OS=Homo sapiens GN=WDR1 PE=2 SV=1				6
Acidic leucine-rich nuclear phosphoprotein 32 family member B OS=Homo sapiens GN=ANP32B PE=1 SV=1			3	5
Cytoplasmic FMR1-interacting protein 1 OS=Homo sapiens GN=CYFIP1 PE=1 SV=1				5
Eukaryotic translation initiation factor 3 subunit C OS=Homo sapiens GN=EIF3S8 PE=3 SV=1				5
GCN1 general control of amino-acid synthesis 1-like 1 (Yeast), isoform CRA_b OS=Homo sapiens GN=GCN1L1 PE=4 SV=1				5
HECT, UBA and WWE domain containing 1, isoform CRA_c OS=Homo sapiens GN=HUWE1 PE=4 SV=1				5
Protein disulfide-isomerase A6 OS=Homo sapiens GN=PDIA6 PE=1 SV=1				5
Phosphoglycerate kinase 1 OS=Homo sapiens GN=PGK1 PE=1 SV=3				5
Topoisomerase (DNA) I OS=Homo sapiens GN=TOP1 PE=2 SV=1				5
ATPase Ca++ transporting cardiac muscle slow twitch 2 isoform 1 (Fragment) OS=Homo sapiens GN=ATP2A2 PE=2 SV=1				4
Clustered mitochondria protein homolog OS=Homo sapiens GN=CLUH PE=1 SV=2				4
Protein DEK OS=Homo sapiens GN=DEK PE=1 SV=1				4
Dysferlin OS=Homo sapiens GN=DYSF PE=1 SV=1				4
RAN binding protein 5, isoform CRA_d OS=Homo sapiens GN=RANBP5 PE=4 SV=1				4
Galectin-1 OS=Homo sapiens GN=LGALS1 PE=1 SV=2				4
Methylenetetrahydrofolate dehydrogenase (NADP+ dependent) 1, methenyltetrahydrofolate cyclohydrolase, formyltetrahydrofolate synthetase, isoform CRA_a OS=Homo sapiens GN=MTHFD1 PE=3 SV=1				4
Nucleolar protein 56 OS=Homo sapiens GN=NOP56 PE=1 SV=4				4
Protein RRP5 homolog OS=Homo sapiens GN=PDCD11 PE=1 SV=3				4
Phosphoribosylformylglycinamidine synthase (FGAR amidotransferase), isoform CRA_b OS=Homo sapiens GN=PFAS PE=2 SV=1				4
Profilin-1 OS=Homo sapiens GN=PFN1 PE=1 SV=2				4
6-phosphogluconate dehydrogenase, decarboxylating OS=Homo sapiens GN=PGD PE=1 SV=3				4
Pre-mRNA-processing factor 40 homolog A OS=Homo sapiens GN=PRPF40A PE=1 SV=2				4
Autoantigen La (Fragment) OS=Homo sapiens GN=SSB PE=2 SV=1				4
E3 ubiquitin-protein ligase UBR4 OS=Homo sapiens GN=UBR4 PE=1 SV=1				4
VARS OS=Homo sapiens GN=VARS PE=1 SV=1				4
Chaperonin containing TCP1, subunit 6A (Zeta 1), isoform CRA_a OS=Homo sapiens GN=CCT6A PE=3 SV=1				3
Coronin OS=Homo sapiens GN=CORO1C PE=3 SV=1				3
Drebrin OS=Homo sapiens GN=DBN1 PE=1 SV=4				3
Eukaryotic translation initiation factor 3 subunit D OS=Homo sapiens GN=EIF3D PE=2 SV=1				3
Fibronectin type III domain-containing protein 3B OS=Homo sapiens GN=FNDC3B PE=1 SV=2				3
Histidine--tRNA ligase, cytoplasmic OS=Homo sapiens GN=HARS PE=1 SV=1				3
Hexokinase 1, isoform CRA_c OS=Homo sapiens GN=HK1 PE=3 SV=1				3
Heat shock 70 kDa protein 4 OS=Homo sapiens GN=HSPA4 PE=1 SV=1				3
Heat shock 60kDa protein 1 (Chaperonin), isoform CRA_a OS=Homo sapiens GN=HSPD1 PE=2 SV=1				3
Interleukin enhancer-binding factor 2 OS=Homo sapiens GN=ILF2 PE=1 SV=1				3
Uncharacterized protein OS=Homo sapiens GN=LOC102724159 PE=1 SV=1				3
PCM1 protein OS=Homo sapiens GN=PCM1 PE=2 SV=1				3
Protein disulfide-isomerase A5 OS=Homo sapiens GN=PDIA5 PE=1 SV=1				3
Glutamine--tRNA ligase (Fragment) OS=Homo sapiens GN=QARS PE=1 SV=1				3
RNA-binding protein 39 (Fragment) OS=Homo sapiens GN=RBM39 PE=1 SV=1				3
Ribosomal protein L30, isoform CRA_b OS=Homo sapiens GN=RPL30 PE=3 SV=1				3
Ribosomal protein L34, isoform CRA_a OS=Homo sapiens GN=RPL34 PE=4 SV=1				3
60S ribosomal protein L6 OS=Homo sapiens GN=RPL6 PE=3 SV=1				3
Serine/arginine-rich-splicing factor 1 OS=Homo sapiens GN=SRSF1 PE=1 SV=1				3
Splicing factor, arginine/serine-rich 5, isoform CRA_a OS=Homo sapiens GN=SFRS5 PE=4 SV=1				3
Histone H2A OS=Homo sapiens GN=HIST1H2AC PE=3 SV=1	2		2	2
Acidic leucine-rich nuclear phosphoprotein 32 family member A OS=Homo sapiens GN=ANP32A PE=1 SV=1			2	2
Histone H1.5 OS=Homo sapiens GN=HIST1H1B PE=1 SV=3			2	2
Serine/arginine-rich splicing factor 12 OS=Homo sapiens GN=SRSF12 PE=2 SV=1			2	2
Adenosylhomocysteinase OS=Homo sapiens GN=AHCY PE=2 SV=1				2
Retinal dehydrogenase 1 OS=Homo sapiens GN=ALDH1A1 PE=1 SV=2				2
Fructose-bisphosphate aldolase OS=Homo sapiens GN=ALDOC PE=3 SV=1				2
Arachidonate 12-lipoxygenase, 12R-type OS=Homo sapiens GN=ALOX12B PE=1 SV=1				2
Annexin A5 OS=Homo sapiens GN=ANXA5 PE=1 SV=2				2
Ataxin-2-like protein OS=Homo sapiens GN=ATXN2L PE=1 SV=2				2
Bcl-2-associated transcription factor 1 OS=Homo sapiens GN=BCLAF1 PE=1 SV=1				2
Cleavage and polyadenylation specificity factor subunit 6 OS=Homo sapiens GN=CPSF6 PE=1 SV=2				2
Cold shock domain protein A, isoform CRA_a OS=Homo sapiens GN=CSDA PE=4 SV=1				2
DAZ associated protein 1 isoform 1 (Fragment) OS=Homo sapiens GN=DAZAP1 PE=2 SV=1				2
Enhancer of mRNA-decapping protein 4 OS=Homo sapiens GN=EDC4 PE=1 SV=1				2
Elongation factor 1-delta OS=Homo sapiens GN=EEF1D PE=1 SV=1				2
Putative eukaryotic translation initiation factor 2 subunit 3-like protein OS=Homo sapiens GN=EIF2S3L PE=5 SV=2				2
Eukaryotic translation initiation factor 3 subunit L OS=Homo sapiens GN=EIF3L PE=1 SV=1				2
Glycyl-tRNA synthetase OS=Homo sapiens GN=GARS PE=4 SV=1				2
Glutamine--fructose-6-phosphate aminotransferase [isomerizing] 1 OS=Homo sapiens GN=GFPT1 PE=1 SV=3				2
Guanine nucleotide binding protein (G protein), beta polypeptide 1, isoform CRA_a OS=Homo sapiens GN=GNB1 PE=2 SV=1				2
Glutathione S-transferase P OS=Homo sapiens GN=GSTP1 PE=1 SV=1				2
Histone H3 OS=Homo sapiens GN=H3F3B PE=2 SV=1				2
E3 ubiquitin-protein ligase HECTD1 OS=Homo sapiens GN=HECTD1 PE=1 SV=1				2
Heterogeneous nuclear ribonucleoprotein U-like 1, isoform CRA_a OS=Homo sapiens GN=HNRPUL1 PE=4 SV=1				2
HCG2044799 OS=Homo sapiens GN=HNRNPUL2-BSCL2 PE=4 SV=1				2
Uncharacterized protein KIAA0825 OS=Homo sapiens GN=KIAA0825 PE=1 SV=1				2
La-related protein 1 OS=Homo sapiens GN=LARP1 PE=1 SV=2				2
Metadherin, isoform CRA_a OS=Homo sapiens GN=MTDH PE=4 SV=1				2
Myosin, heavy polypeptide 11, smooth muscle, isoform CRA_a OS=Homo sapiens GN=MYH11 PE=3 SV=1				2
Asparagine--tRNA ligase, cytoplasmic OS=Homo sapiens GN=NARS PE=1 SV=1				2
F-box only protein 50 OS=Homo sapiens GN=NCCRP1 PE=1 SV=1				2
Nucleolar and coiled-body phosphoprotein 1 (Fragment) OS=Homo sapiens GN=NOLC1 PE=1 SV=1				2
Purine nucleoside phosphorylase OS=Homo sapiens GN=PNP PE=1 SV=2				2
Serine/threonine-protein phosphatase 2A 65 kDa regulatory subunit A alpha isoform OS=Homo sapiens GN=PPP2R1A PE=1 SV=4				2
26S proteasome non-ATPase regulatory subunit 1 OS=Homo sapiens GN=PSMD1 PE=1 SV=1				2
Tyrosine-protein phosphatase non-receptor type OS=Homo sapiens GN=PTPN1 PE=2 SV=1				2
Queuine tRNA-ribosyltransferase catalytic subunit 1 OS=Homo sapiens GN=QTRT1 PE=2 SV=1				2
GTP-binding nuclear protein Ran OS=Homo sapiens GN=RAN PE=1 SV=1				2
RNA binding protein S1 OS=Homo sapiens GN=RNPS1 PE=1 SV=1				2
Ribosomal protein L19 OS=Homo sapiens GN=RPL19 PE=1 SV=1				2
60S ribosomal protein L26-like 1 (Fragment) OS=Homo sapiens GN=RPL26L1 PE=1 SV=1				2
40S ribosomal protein S14 OS=Homo sapiens GN=RPS14 PE=1 SV=3				2
40S ribosomal protein S16 OS=Homo sapiens GN=RPS16 PE=1 SV=1				2
40S ribosomal protein S24 OS=Homo sapiens GN=RPS24 PE=1 SV=1				2
Ribosomal protein S5, isoform CRA_a OS=Homo sapiens GN=RPS5 PE=3 SV=1				2
RSL1D1 protein (Fragment) OS=Homo sapiens GN=RSL1D1 PE=2 SV=1				2
Protein SON OS=Homo sapiens GN=SON PE=1 SV=4				2
Sushi repeat-containing protein SRPX OS=Homo sapiens GN=SRPX PE=1 SV=1				2
FACT complex subunit SPT16 OS=Homo sapiens GN=SUPT16H PE=1 SV=1				2
Thyroid hormone receptor-associated protein 3 OS=Homo sapiens GN=THRAP3 PE=1 SV=2				2
Protein unc-45 homolog A OS=Homo sapiens GN=UNC45A PE=1 SV=1				2
14-3-3 protein theta (Fragment) OS=Homo sapiens GN=YWHAQ PE=1 SV=1				2
Dermcidin OS=Homo sapiens GN=DCD PE=1 SV=2	2		2
Galectin-7 OS=Homo sapiens GN=LGALS7 PE=1 SV=2			2
Alcohol dehydrogenase IB (Class I), beta polypeptide, isoform CRA_a OS=Homo sapiens GN=ADH1B PE=3 SV=1	2
Fatty acid-binding protein, liver OS=Homo sapiens GN=FABP1 PE=1 SV=1	2
