# Supplementary material for: The scaffolding protein AKAP12 regulates mRNA localization and translation
Source: Proc Natl Acad Sci U S A. 2024 Apr 23;121(18):e2320609121. doi: 10.1073/pnas.2320609121 (PMC11067055; doi:10.1073/pnas.2320609121)
Supplement: Supplementary file 3 — Dataset S02 (XLSX) [file pnas.2320609121.sd02.xlsx]

## Sheet: AKAP12_RIPseq
Gene	baseMean	log2FoldChange	lfcSE	stat	pvalue	padj
RNU4-2	735.258	-4.02014	0.225079	-17.861	2.37483e-71	3.78215e-67
RNU6ATAC	622.448	-5.13245	0.303945	-16.8861	5.69448e-64	4.53452e-60
RNU4-1	942.763	-4.03622	0.242622	-16.6359	3.83058e-62	2.03353e-58
RN7SL128P	312.185	-3.51694	0.29112	-12.0807	1.33553e-33	5.31743e-30
MT-ND3	10629.5	-3.68088	0.314565	-11.7015	1.25202e-31	3.98792e-28
MT-CO2	242555	-2.8107	0.258816	-10.8598	1.79052e-27	4.75263e-24
RN7SL674P	183.574	-3.32676	0.308821	-10.7725	4.64396e-27	1.05657e-23
MTND4P12	1138.55	-2.30818	0.214757	-10.7479	6.06492e-27	1.20737e-23
MT-CO3	229247	-2.40209	0.237949	-10.095	5.81585e-24	1.02915e-20
MT-ATP6	128719	-3.20598	0.318352	-10.0706	7.45547e-24	1.18736e-20
RN7SL4P	925.842	-3.28774	0.339839	-9.67439	3.8738e-22	5.60856e-19
RN7SL471P	872.271	-1.90584	0.199097	-9.5724	1.04448e-21	1.3862e-18
MTATP6P1	17992.2	-3.05301	0.31996	-9.54185	1.40307e-21	1.71887e-18
MT-ND4	397081	-2.46918	0.2659	-9.28611	1.60036e-20	1.82052e-17
RN7SL1	487383	-3.22725	0.353218	-9.1367	6.43885e-20	6.83634e-17
RNU6-2	86.6851	-3.2696	0.361235	-9.05115	1.41472e-19	1.40818e-16
MT-ND1	188551	-2.35708	0.27536	-8.55998	1.12889e-17	1.05757e-14
SNHG8	459.083	-1.68875	0.198461	-8.50924	1.75072e-17	1.549e-14
MT-CYB	202366	-2.13835	0.253776	-8.42615	3.57231e-17	2.84463e-14
MT-TV	63.7948	-4.06249	0.481936	-8.42952	3.4708e-17	2.84463e-14
AC051619.7	66.2505	-4.8756	0.582	-8.37732	5.41461e-17	4.10634e-14
RN7SL5P	56.1582	-3.41241	0.413146	-8.25958	1.46182e-16	1.05823e-13
RNVU1-28	139.762	-3.86523	0.47802	-8.08592	6.16966e-16	4.27209e-13
MT-ND2	88380.4	-2.47572	0.311598	-7.94525	1.93804e-15	1.28605e-12
MTND2P28	4813.84	-1.92581	0.242608	-7.93794	2.05574e-15	1.30959e-12
MYCBP2	11581.8	1.26919	0.160155	7.92476	2.28584e-15	1.40017e-12
RNY1	44.6841	-3.72915	0.475087	-7.84941	4.18012e-15	2.46565e-12
MT-TM	110.394	-2.86628	0.368627	-7.77556	7.51128e-15	4.27231e-12
RN7SL396P	71.4964	-3.24023	0.422132	-7.67587	1.64298e-14	9.02278e-12
MT-ND5	277673	-2.01396	0.267305	-7.53433	4.90864e-14	2.60584e-11
COX6C	547.842	-1.39534	0.185788	-7.51043	5.89326e-14	3.02761e-11
SNORD3B-2	43.0695	-3.58197	0.480633	-7.4526	9.1515e-14	4.55459e-11
MT-CO1	522328	-1.63714	0.220415	-7.4275	1.10672e-13	5.34112e-11
TMA7	1249.16	-1.59356	0.215717	-7.3873	1.49846e-13	7.01896e-11
SMG1	12048	1.14614	0.155408	7.37505	1.64287e-13	7.47552e-11
WDFY3	18263.4	1.18254	0.160433	7.37093	1.69445e-13	7.49607e-11
RPLP1	7378.43	-1.6654	0.226683	-7.34681	2.02998e-13	8.73771e-11
RN7SKP255	70.3839	-3.22837	0.442778	-7.29117	3.07264e-13	1.28776e-10
RN7SL752P	74.8797	-3.19154	0.440565	-7.24419	4.35037e-13	1.77651e-10
MT-ND4L	17477.2	-2.44383	0.341568	-7.15473	8.38401e-13	3.3381e-10
KMT2C	9195.26	1.03916	0.146714	7.08291	1.41155e-12	5.48303e-10
SACS	19229.4	1.37142	0.194849	7.0384	1.94459e-12	7.3737e-10
UTRN	36678.7	1.11686	0.158828	7.03189	2.03754e-12	7.54647e-10
DST	47212.1	1.11779	0.16007	6.98312	2.88701e-12	1.04497e-09
SNORD3A	4862.25	-1.68627	0.241718	-6.9762	3.0328e-12	1.07334e-09
MT-TF	630.744	-2.47213	0.355358	-6.95671	3.48304e-12	1.20589e-09
CNOT1	13003.8	1.06141	0.152744	6.94893	3.68063e-12	1.24719e-09
MT-TW	332.132	-1.74023	0.251606	-6.9165	4.62935e-12	1.53598e-09
MT1E	585.668	-1.34003	0.194477	-6.89044	5.56213e-12	1.80781e-09
SCARNA22	103.972	-2.43284	0.353653	-6.87919	6.01934e-12	1.91728e-09
RPL37	4829.77	-1.45874	0.212269	-6.87211	6.32593e-12	1.97543e-09
H4C9	200.992	-1.60134	0.234406	-6.8315	8.40331e-12	2.57368e-09
FRYL	6137.71	1.07717	0.157939	6.82019	9.09225e-12	2.73214e-09
RPS29	2025.42	-1.34696	0.197651	-6.81485	9.43649e-12	2.78306e-09
UQCRH	506.452	-1.28238	0.18919	-6.77824	1.21648e-11	3.52249e-09
NDUFA4	591.01	-1.34488	0.198718	-6.76779	1.30767e-11	3.59068e-09
TIMM8B	405.321	-1.37314	0.202839	-6.76957	1.29165e-11	3.59068e-09
COX7B	587.178	-1.49254	0.220514	-6.76847	1.30155e-11	3.59068e-09
SNRPF	644.784	-1.38231	0.20477	-6.75057	1.4727e-11	3.97529e-09
COX7A2	790.803	-1.40981	0.209682	-6.72358	1.77317e-11	4.62943e-09
PDCD5	736.242	-1.46391	0.217657	-6.72576	1.74684e-11	4.62943e-09
UBR5	8307.15	1.18184	0.175842	6.72104	1.80435e-11	4.63485e-09
MT-TS2	38.2283	-2.93491	0.436958	-6.71668	1.85907e-11	4.69962e-09
RNVU1-31	1090.39	-4.4027	0.656505	-6.70627	1.99663e-11	4.96848e-09
UQCRQ	573.177	-1.58496	0.23691	-6.69011	2.23009e-11	5.46406e-09
KMT2A	11439	1.02541	0.153532	6.67879	2.40925e-11	5.81359e-09
SNORD13	64.2739	-2.64688	0.397499	-6.65882	2.76028e-11	6.56124e-09
EIF4A1	79.4887	-2.02546	0.304304	-6.65602	2.8134e-11	6.58916e-09
UBL5	822.004	-1.40421	0.212749	-6.60029	4.10365e-11	9.47171e-09
RPS26	1819.79	-1.38349	0.210543	-6.57107	4.99537e-11	1.13652e-08
ROMO1	245.661	-1.57349	0.241678	-6.5107	7.48024e-11	1.67789e-08
MTCO2P22	76.4773	-2.63094	0.405098	-6.49457	8.32722e-11	1.84193e-08
MRPL33	312.057	-1.44172	0.222138	-6.4902	8.57213e-11	1.87013e-08
NSD1	13431.3	1.11574	0.172153	6.48111	9.10474e-11	1.93336e-08
TOMM7	737.405	-1.27687	0.196957	-6.483	8.99191e-11	1.93336e-08
ECPAS	7011.49	1.01454	0.156719	6.47365	9.56631e-11	2.00464e-08
OCIAD2	611.209	-1.1649	0.180373	-6.45827	1.05905e-10	2.16236e-08
COX8A	410.789	-1.33503	0.206704	-6.45866	1.05632e-10	2.16236e-08
VPS13B	2828.9	1.14542	0.178586	6.41382	1.41915e-10	2.86094e-08
SNHG19	67.5526	-2.02968	0.316562	-6.41163	1.43976e-10	2.8662e-08
SEM1	870.999	-1.31695	0.206238	-6.38558	1.7075e-10	3.35725e-08
DMXL1	1545.57	1.11324	0.174462	6.38098	1.75957e-10	3.41743e-08
MGA	6636.22	1.00932	0.158231	6.37878	1.78503e-10	3.42511e-08
MT-TT	336.088	-1.92354	0.302005	-6.36924	1.89968e-10	3.6017e-08
RN7SL767P	51.8686	-3.05113	0.479373	-6.36483	1.955e-10	3.66299e-08
BCYRN1	117.282	-2.50725	0.396303	-6.3266	2.50618e-10	4.6411e-08
RN7SKP9	69.3282	-2.35811	0.373211	-6.31845	2.64204e-10	4.83645e-08
HINT1	1025.22	-1.16392	0.184369	-6.31303	2.73625e-10	4.95199e-08
USP9X	11864.4	1.10443	0.175056	6.309	2.80851e-10	5.02565e-08
ATP5F1E	1429.18	-1.56637	0.248435	-6.30494	2.88306e-10	5.10173e-08
SNHG5	1380.11	-1.35676	0.215758	-6.28835	3.2085e-10	5.61523e-08
DENND4C	2256.55	0.95661	0.153202	6.24413	4.26174e-10	7.22048e-08
SRP14	1266.56	-1.18498	0.189769	-6.24432	4.2566e-10	7.22048e-08
COX17	111.881	-1.67781	0.268682	-6.24461	4.24856e-10	7.22048e-08
RPS21	3871.84	-1.59124	0.255117	-6.23729	4.45208e-10	7.46356e-08
FKBP3	687.041	-1.19584	0.191993	-6.22854	4.708e-10	7.81037e-08
NBPF26	249.856	1.23395	0.198686	6.21059	5.27874e-10	8.66693e-08
ZNF106	10926.5	1.11903	0.180289	6.2069	5.40417e-10	8.78232e-08
RPL36AL	1806.56	-1.13719	0.183365	-6.20178	5.58268e-10	8.98078e-08
USP24	3859.01	0.952692	0.153988	6.18677	6.14076e-10	9.77977e-08
MRPL57	429.871	-1.1428	0.185559	-6.15871	7.33401e-10	1.15645e-07
PIN4	133.9	-1.66261	0.27023	-6.15257	7.62389e-10	1.19037e-07
LYST	906.756	1.05206	0.171249	6.14344	8.07551e-10	1.24105e-07
SLIRP	343.448	-1.48672	0.242023	-6.14287	8.10428e-10	1.24105e-07
HECTD1	16616.2	1.11332	0.181833	6.12279	9.1948e-10	1.39463e-07
NDUFB1	161.394	-1.85425	0.303124	-6.11713	9.52755e-10	1.43147e-07
ARFGEF2	5923.11	0.972172	0.159388	6.09942	1.06451e-09	1.58442e-07
CRYBG3	4637.94	0.960442	0.157573	6.09521	1.09296e-09	1.6117e-07
RPS14	5963.86	-1.26502	0.208126	-6.07815	1.21578e-09	1.77637e-07
RN7SL665P	26.317	-4.05909	0.668099	-6.07558	1.23537e-09	1.78859e-07
TXN	778.717	-1.18826	0.196121	-6.0588	1.37138e-09	1.96762e-07
RPL11	6896.43	-1.03532	0.17116	-6.04884	1.45889e-09	2.07448e-07
MTCO2P12	62.9538	-2.78608	0.461054	-6.04285	1.51413e-09	2.13399e-07
TRIP12	19271	0.907772	0.150356	6.03748	1.5654e-09	2.18689e-07
CLTC	28334.7	1.19136	0.197489	6.03255	1.61395e-09	2.23511e-07
RN7SKP227	39.8341	-3.24386	0.539392	-6.01391	1.81098e-09	2.48004e-07
RNVU1-15	27.6961	-3.2931	0.547669	-6.01293	1.82196e-09	2.48004e-07
AC084082.1	26.0645	-4.01252	0.66781	-6.00848	1.87273e-09	2.52756e-07
H3C8	442.417	-1.10559	0.184344	-5.99745	2.00436e-09	2.67337e-07
RPL37A	10171.8	-1.22013	0.203469	-5.99665	2.01435e-09	2.67337e-07
BIRC6	13130.6	1.29184	0.215518	5.99412	2.04592e-09	2.69283e-07
RPL21	1889.05	-1.18143	0.197215	-5.99056	2.09118e-09	2.72984e-07
KIAA1109	17556.1	1.16163	0.194581	5.96991	2.37381e-09	3.07361e-07
RN7SKP203	31.2899	-2.85854	0.47961	-5.96014	2.52018e-09	3.23681e-07
S100A13	293.189	-1.30837	0.220058	-5.94559	2.75467e-09	3.50967e-07
ITGAE	97.9558	-1.60922	0.270734	-5.94391	2.78302e-09	3.51765e-07
ATG2B	2207.25	0.969536	0.163344	5.93555	2.92855e-09	3.64375e-07
OST4	1077.09	-1.52025	0.256111	-5.9359	2.9224e-09	3.64375e-07
LAMTOR4	335.284	-1.15792	0.195192	-5.93222	2.98862e-09	3.68967e-07
NF1	3789.23	0.930111	0.156979	5.92506	3.1218e-09	3.82445e-07
FOCAD	3821.38	1.13971	0.192839	5.91018	3.41727e-09	4.15447e-07
HEATR5A	846.832	0.973545	0.164803	5.90733	3.47696e-09	4.16346e-07
ZNHIT1	701.389	-1.16824	0.197729	-5.90826	3.45749e-09	4.16346e-07
RMRP	45691.1	-1.44751	0.245104	-5.9057	3.5116e-09	4.17356e-07
SSR4	2334.84	-1.04071	0.176267	-5.90415	3.54472e-09	4.18172e-07
TCEAL4	1053	-1.16713	0.198303	-5.88558	3.96653e-09	4.64493e-07
KDM5A	5544.01	0.942151	0.160115	5.8842	3.9998e-09	4.64969e-07
RPL27A	7440.03	-1.21705	0.206928	-5.88151	4.06543e-09	4.69174e-07
SSH2	7950.46	1.05784	0.18035	5.86552	4.47738e-09	5.12999e-07
FAU	2231.88	-1.1374	0.19396	-5.86408	4.51626e-09	5.13757e-07
POLR2L	1082.21	-1.19669	0.20419	-5.86066	4.61032e-09	5.20737e-07
PTPN14	23562.9	1.11666	0.190578	5.85936	4.64649e-09	5.21127e-07
NDUFA1	530.413	-1.24114	0.212298	-5.84619	5.02959e-09	5.60148e-07
DMXL2	903.037	0.981792	0.168086	5.84102	5.18829e-09	5.73811e-07
TMSB4X	12549.5	-1.12482	0.192639	-5.83903	5.25044e-09	5.76679e-07
TASOR2	7788.18	0.973021	0.166688	5.8374	5.30232e-09	5.78388e-07
MTCO1P12	816.281	-1.52128	0.260921	-5.83042	5.52889e-09	5.99001e-07
RPL34	2667.42	-1.22727	0.210849	-5.82064	5.86229e-09	6.3083e-07
RPS28	2037.81	-1.41766	0.24382	-5.81437	6.08632e-09	6.50542e-07
NDUFS5	1171.3	-1.0905	0.18759	-5.81318	6.1296e-09	6.508e-07
VPS13D	6794.21	1.22125	0.210225	5.80928	6.2741e-09	6.61731e-07
VPS13C	9592.75	1.12209	0.193333	5.80394	6.47731e-09	6.74232e-07
NDUFB9	2550.98	-1.16631	0.200942	-5.80422	6.46675e-09	6.74232e-07
TET3	2499.57	0.97981	0.169058	5.79572	6.80282e-09	7.03517e-07
ANAPC1	2152.79	1.07784	0.186317	5.78498	7.25229e-09	7.40384e-07
H4C3	854.059	-1.15128	0.198994	-5.78552	7.22895e-09	7.40384e-07
COPS9	236.087	-1.53371	0.265293	-5.78121	7.41669e-09	7.52345e-07
RPL18A	2722.87	-1.23734	0.214154	-5.77781	7.56792e-09	7.62827e-07
SNORA73B	617.95	-1.73021	0.299865	-5.76996	7.929e-09	7.94197e-07
DOCK5	1911.71	1.01482	0.175948	5.76775	8.03349e-09	7.99633e-07
ITPR2	18975.2	1.00607	0.174675	5.75963	8.4298e-09	8.33869e-07
RALGAPB	3835.62	0.918433	0.159664	5.75229	8.80414e-09	8.65523e-07
NDUFS6	547.994	-1.14595	0.199518	-5.74361	9.26793e-09	9.05528e-07
RPL30	4417.72	-1.18377	0.206343	-5.73689	9.64302e-09	9.32837e-07
COX6A1	1044.07	-1.27017	0.221418	-5.73651	9.66458e-09	9.32837e-07
PIKFYVE	3417.14	0.999957	0.17447	5.73139	9.9609e-09	9.55647e-07
CFDP1	514.597	-1.16171	0.203077	-5.72053	1.06192e-08	1.00668e-06
SNHG3	1288.54	-1.74601	0.305164	-5.72153	1.05568e-08	1.00668e-06
RN7SL664P	22.2452	-3.50768	0.61329	-5.71944	1.06874e-08	1.00715e-06
PPDPF	615.768	-1.48462	0.259865	-5.71305	1.10969e-08	1.03959e-06
AC125807.2	787.845	1.21555	0.212844	5.71101	1.12306e-08	1.04596e-06
THUMPD3-AS1	196.683	-1.49682	0.262302	-5.70649	1.15333e-08	1.0679e-06
RPL27	4196.63	-1.2031	0.210961	-5.70295	1.17754e-08	1.08402e-06
ELOB	677.444	-1.16242	0.204105	-5.69523	1.23208e-08	1.12446e-06
RPL12	5592.08	-1.36677	0.240005	-5.69474	1.2356e-08	1.12446e-06
DOP1A	713.978	1.02914	0.180754	5.6936	1.24387e-08	1.12557e-06
RPS13	2430.28	-1.2512	0.219986	-5.68765	1.28797e-08	1.15888e-06
HERC1	9002.08	1.25365	0.220469	5.68629	1.29829e-08	1.1616e-06
RPS23	6025.72	-0.93815	0.165057	-5.68378	1.31749e-08	1.1722e-06
IARS1	10092.8	0.9657	0.169975	5.68143	1.33572e-08	1.18181e-06
USP34	10869.4	1.34146	0.236253	5.67807	1.36225e-08	1.18553e-06
RPL26	1616.32	-1.42316	0.250619	-5.67858	1.35815e-08	1.18553e-06
MTCO3P12	34.3039	-2.79318	0.491816	-5.67931	1.35239e-08	1.18553e-06
FOXK1	9184.69	0.871729	0.153677	5.67246	1.40758e-08	1.21832e-06
ENY2	633.028	-1.19577	0.211072	-5.66522	1.46839e-08	1.26408e-06
TMSB10	14611.8	-1.25556	0.221697	-5.66341	1.48395e-08	1.27062e-06
RPS12	4894.87	-1.40345	0.247885	-5.66173	1.49859e-08	1.27628e-06
SNHG29	2716.46	-1.21789	0.215334	-5.65582	1.55102e-08	1.31392e-06
LRBA	5202.49	1.17859	0.20845	5.65405	1.56714e-08	1.32054e-06
SSBP1	1100.25	-0.981562	0.173832	-5.6466	1.63648e-08	1.36798e-06
DYNLL1	1956.4	-1.06593	0.188789	-5.64617	1.64062e-08	1.36798e-06
HEATR5B	1450.82	1.1009	0.19506	5.64391	1.66227e-08	1.37882e-06
MTOR	8394.74	1.02754	0.182192	5.63986	1.70184e-08	1.40432e-06
NBEA	659.076	1.07633	0.190957	5.63649	1.73548e-08	1.4247e-06
RPS27	1883.29	-1.40738	0.250005	-5.62942	1.80817e-08	1.47676e-06
ALMS1	2765.98	0.912288	0.162304	5.62085	1.9002e-08	1.54401e-06
NBAS	5146.22	1.15348	0.205337	5.6175	1.93745e-08	1.56214e-06
PSME4	7886.19	0.949607	0.169057	5.61708	1.94213e-08	1.56214e-06
MALAT1	15409.7	-1.28983	0.229729	-5.6146	1.97019e-08	1.56886e-06
RN7SKP185	44.7902	-3.18824	0.567809	-5.61499	1.96573e-08	1.56886e-06
ZFHX3	5979.88	0.87517	0.156002	5.60998	2.02345e-08	1.60326e-06
LINC00324	23.0273	-3.13292	0.558749	-5.60703	2.05825e-08	1.62275e-06
SNHG32	113.416	-1.58714	0.283169	-5.60494	2.0833e-08	1.62641e-06
RN7SL381P	23.2395	-3.82746	0.682831	-5.60527	2.07926e-08	1.62641e-06
RASAL2	2538.05	0.865627	0.154689	5.5959	2.19477e-08	1.70507e-06
AP2B1	12430.4	0.868514	0.155413	5.58842	2.29149e-08	1.76301e-06
RPL39	629.086	-1.50906	0.270009	-5.58893	2.28471e-08	1.76301e-06
AKAP13	8791.83	0.981145	0.175857	5.57921	2.41609e-08	1.84993e-06
RPL41	3741.2	-1.27314	0.228385	-5.57455	2.48166e-08	1.89105e-06
POLR2I	206.602	-1.23186	0.221037	-5.57311	2.5023e-08	1.89769e-06
SH3BGRL3	2575.04	-1.2121	0.21771	-5.5675	2.58417e-08	1.9505e-06
DBI	1584.54	-1.11877	0.201023	-5.56539	2.61568e-08	1.96497e-06
PET100	47.4392	-1.97666	0.355248	-5.56415	2.63436e-08	1.96971e-06
MTLN	118.249	-1.42177	0.255608	-5.56231	2.66224e-08	1.98126e-06
RNU4ATAC	79.2604	-5.32195	0.956951	-5.56136	2.6768e-08	1.98282e-06
ANKRD52	6212.2	0.86674	0.156352	5.54351	2.96464e-08	2.18587e-06
NOP10	782.089	-1.22941	0.222294	-5.53056	3.19205e-08	2.3427e-06
ANKFY1	3438.41	0.894604	0.161817	5.5285	3.22986e-08	2.35958e-06
AMOTL1	10042.5	0.953222	0.172727	5.51866	3.41598e-08	2.47286e-06
TAF1	2910.41	0.851049	0.154198	5.51919	3.40573e-08	2.47286e-06
KIF1B	6439.19	0.995635	0.180446	5.51764	3.43585e-08	2.47599e-06
COX7C	661.605	-1.32003	0.239294	-5.51635	3.46108e-08	2.48294e-06
DNAJC13	7083.86	0.876122	0.158854	5.51526	3.48265e-08	2.48721e-06
AP2S1	1804.74	-0.940275	0.170551	-5.51316	3.5245e-08	2.50586e-06
DUSP23	469.416	-1.29023	0.234128	-5.51077	3.57264e-08	2.5288e-06
MYOF	33647.7	1.07764	0.196117	5.49491	3.90914e-08	2.75473e-06
PFDN1	820.34	-1.0288	0.187523	-5.48625	4.10561e-08	2.88044e-06
MTR	5366.47	0.879144	0.160279	5.48507	4.13304e-08	2.88697e-06
AC011195.1	39.2817	-2.31113	0.422058	-5.47587	4.35361e-08	3.02776e-06
DPM3	163.931	-1.25659	0.229515	-5.47498	4.37568e-08	3.02987e-06
LAMTOR2	389.251	-1.29165	0.236038	-5.47223	4.4442e-08	3.064e-06
DIP2B	4287.44	1.05205	0.192336	5.46988	4.50337e-08	3.09141e-06
RPL23	7452.08	-1.0648	0.194705	-5.46879	4.53117e-08	3.09715e-06
RPS2	13208.8	-0.839399	0.15372	-5.46059	4.74568e-08	3.21616e-06
ATP5IF1	590.22	-1.20508	0.220677	-5.46081	4.73979e-08	3.21616e-06
TXNDC17	378.913	-1.21038	0.221759	-5.45807	4.81334e-08	3.24819e-06
TNKS	2667.16	0.849693	0.155773	5.4547	4.90565e-08	3.29651e-06
RPL29	4345.88	-1.22723	0.22503	-5.45363	4.93517e-08	3.30242e-06
AHNAK	354570	1.47803	0.271115	5.45169	4.98945e-08	3.32477e-06
CLASP1	4194.15	0.875522	0.160884	5.44195	5.26996e-08	3.49706e-06
PRR14L	6300.24	0.948642	0.174629	5.43233	5.56245e-08	3.67583e-06
NAV3	6541.97	0.874738	0.161065	5.43097	5.60472e-08	3.68846e-06
POLR1B	1732.87	0.895481	0.16493	5.42945	5.65281e-08	3.7048e-06
CHCHD2	1549.93	-0.922467	0.170223	-5.41917	5.98766e-08	3.90818e-06
SF3B5	678.31	-1.05823	0.195524	-5.41229	6.22242e-08	4.04483e-06
ACACA	14733.7	1.1629	0.215033	5.40799	6.37366e-08	4.10959e-06
SETX	6093.45	0.957449	0.177036	5.40822	6.3654e-08	4.10959e-06
AAMDC	280.248	-1.23162	0.228085	-5.39983	6.67036e-08	4.28355e-06
H4C4	680.386	-1.03311	0.191369	-5.39854	6.71851e-08	4.29715e-06
TMEM147	1053.07	-1.02063	0.189284	-5.39202	6.96685e-08	4.43816e-06
CHD9	4602.46	0.837734	0.155513	5.38689	7.16856e-08	4.54846e-06
S100A10	3260.36	-1.12147	0.20846	-5.3798	7.45701e-08	4.71271e-06
NDUFB2	408.836	-1.0835	0.201453	-5.37841	7.51472e-08	4.73041e-06
IPO5	9482	0.887192	0.165168	5.37145	7.81047e-08	4.89722e-06
UTP20	4952.76	1.17611	0.2191	5.36792	7.96487e-08	4.97445e-06
PRAF2	282.095	-1.06019	0.197556	-5.36656	8.0251e-08	4.99249e-06
ATR	1957.55	1.09051	0.203247	5.36545	8.07473e-08	5.00382e-06
LUZP1	13351.5	0.877276	0.16378	5.35642	8.48875e-08	5.19968e-06
HMGN3	422.182	-1.12614	0.210231	-5.35669	8.47627e-08	5.19968e-06
PTRHD1	139.492	-1.34928	0.251892	-5.35656	8.48219e-08	5.19968e-06
RPL22L1	848.981	-1.3789	0.257721	-5.35033	8.77918e-08	5.35698e-06
RPS27L	915.063	-1.16848	0.218447	-5.34904	8.84218e-08	5.37483e-06
SNRPE	306.987	-1.06199	0.198596	-5.34747	8.91934e-08	5.38388e-06
MIF	162.097	-1.40131	0.262057	-5.34736	8.92469e-08	5.38388e-06
MRPL36	212.574	-1.14392	0.213983	-5.34585	8.99955e-08	5.40856e-06
TCEAL9	611.476	-1.3041	0.244368	-5.3366	9.47071e-08	5.67032e-06
KIAA1671	11928.6	0.919804	0.172668	5.32701	9.98428e-08	5.95542e-06
HEATR1	5794.34	1.04766	0.197083	5.31585	1.06162e-07	6.3087e-06
TNRC6B	6913.47	0.85521	0.160925	5.31434	1.07042e-07	6.31388e-06
ATP5MPL	518.266	-1.15184	0.216732	-5.31459	1.069e-07	6.31388e-06
CSTB	807.154	-0.964775	0.181588	-5.31298	1.07845e-07	6.3378e-06
UBA52	3561.53	-1.13812	0.214766	-5.29936	1.1621e-07	6.80427e-06
RN7SL3	22993.5	-3.20932	0.605776	-5.29787	1.17162e-07	6.83487e-06
SLC25A34-AS1	38.6717	-2.09392	0.395601	-5.293	1.20325e-07	6.98667e-06
RNVU1-27	28.1448	-2.51587	0.475364	-5.29252	1.20641e-07	6.98667e-06
COX5A	999.495	-0.992733	0.187656	-5.29016	1.22209e-07	7.05179e-06
RPS15A	759.023	-1.33566	0.252542	-5.28884	1.23093e-07	7.07716e-06
MTHFD1L	4299.58	0.840222	0.158927	5.28683	1.24454e-07	7.12967e-06
MT2A	7125.15	-1.09071	0.206436	-5.2835	1.26741e-07	7.23467e-06
TBCA	731.954	-1.14624	0.217081	-5.28025	1.29004e-07	7.33758e-06
TRANK1	1016.5	1.19533	0.2265	5.27738	1.31047e-07	7.42724e-06
SNHG15	195.037	-1.32157	0.250462	-5.27654	1.31643e-07	7.43455e-06
MYO5A	17728.7	0.94802	0.179701	5.27555	1.3236e-07	7.44867e-06
H3C10	589.512	-0.986614	0.187258	-5.26875	1.37358e-07	7.62215e-06
RPLP2	3724.21	-1.15304	0.218801	-5.26981	1.36565e-07	7.62215e-06
CHCHD10	288.188	-1.22103	0.231729	-5.26924	1.36988e-07	7.62215e-06
HCFC1R1	181.796	-1.39375	0.264446	-5.27045	1.36093e-07	7.62215e-06
MYO9A	2673.46	0.941923	0.178852	5.26649	1.3906e-07	7.66322e-06
AC051619.6	18.0945	-6.70921	1.27393	-5.26653	1.39025e-07	7.66322e-06
GAPVD1	3843.9	0.870613	0.165374	5.26452	1.4056e-07	7.71915e-06
HIVEP2	992.411	0.96156	0.182838	5.25907	1.44785e-07	7.92386e-06
MTMR3	1912.94	0.896872	0.170721	5.25345	1.4928e-07	8.14187e-06
CENPX	235.205	-1.16528	0.222138	-5.24577	1.55628e-07	8.45914e-06
SYNE3	5144.06	1.06793	0.203692	5.24287	1.58099e-07	8.56426e-06
UQCR10	350.333	-1.10722	0.211346	-5.2389	1.61539e-07	8.72093e-06
MGST3	678.864	-0.967178	0.184656	-5.23772	1.62572e-07	8.74702e-06
RPL36	3993.54	-1.25116	0.239244	-5.22965	1.6983e-07	9.10679e-06
RPL24	4164.74	-1.03938	0.198881	-5.22615	1.73077e-07	9.24975e-06
MACF1	153041	1.15105	0.220342	5.22394	1.75157e-07	9.32961e-06
HIGD2A	355.101	-1.17469	0.224899	-5.22317	1.75887e-07	9.33725e-06
ARHGAP35	6903.59	0.932987	0.178924	5.21445	1.84365e-07	9.72206e-06
ECSCR	1562.59	-0.929872	0.178354	-5.21364	1.85171e-07	9.72206e-06
ATP5PF	361.322	-1.16923	0.224281	-5.21323	1.85577e-07	9.72206e-06
MTIF3	229.754	-1.21462	0.232934	-5.21442	1.84389e-07	9.72206e-06
POMP	514.431	-1.09516	0.210156	-5.21118	1.87645e-07	9.79816e-06
FAT4	18413.1	0.94671	0.182238	5.19492	2.04811e-07	1.06596e-05
MED13L	5571.95	0.9158	0.176468	5.18962	2.10725e-07	1.09316e-05
NDUFB3	426.774	-1.20668	0.232945	-5.18009	2.21774e-07	1.14674e-05
MT-ATP8	29366.5	-3.07484	0.594112	-5.17552	2.27279e-07	1.17141e-05
PCBD1	511.357	-1.13008	0.218455	-5.17307	2.30281e-07	1.18305e-05
EXOC6B	2031.42	0.813486	0.157286	5.17202	2.31578e-07	1.18589e-05
ATP5ME	510.532	-1.39825	0.270652	-5.16624	2.3885e-07	1.2192e-05
C2orf16	293.864	1.15128	0.22288	5.16545	2.39857e-07	1.22043e-05
ELOC	482.265	-1.14872	0.222422	-5.16458	2.40974e-07	1.22222e-05
UBR1	2105.48	0.968109	0.187588	5.16083	2.45863e-07	1.24305e-05
CDKN2AIPNL	291.257	-1.01139	0.196187	-5.15522	2.53331e-07	1.27676e-05
RPS16	4935.92	-1.1049	0.214373	-5.1541	2.54848e-07	1.28035e-05
C9orf16	207.921	-1.56423	0.303528	-5.15349	2.5569e-07	1.28054e-05
SVIP	351.853	-1.04022	0.202014	-5.14923	2.61555e-07	1.30581e-05
NBEAL1	1194.34	0.931786	0.180978	5.14862	2.62404e-07	1.30595e-05
DDX60L	1042	1.03108	0.200329	5.14695	2.64753e-07	1.31354e-05
H4C2	845.997	-0.96278	0.187086	-5.14619	2.65834e-07	1.3148e-05
POLR1A	8724.9	1.00655	0.195804	5.1406	2.73857e-07	1.35029e-05
RN7SL296P	16.95	-3.78301	0.736037	-5.1397	2.75181e-07	1.35263e-05
ZNF407	1654.87	0.829022	0.161496	5.13339	2.84574e-07	1.39273e-05
SNORD114-20	56.6088	-1.75524	0.34195	-5.13305	2.85087e-07	1.39273e-05
KNTC1	1478.74	1.10469	0.215533	5.12537	2.96955e-07	1.44627e-05
NDUFAF8	279.024	-1.13828	0.22215	-5.12391	2.99264e-07	1.45307e-05
MRPL32	574.288	-1.01823	0.198964	-5.11764	3.09375e-07	1.4976e-05
UBR3	2131.05	0.878159	0.17167	5.11538	3.13108e-07	1.51108e-05
RPL38	4001.91	-1.22428	0.239455	-5.11279	3.17435e-07	1.52733e-05
GAS5	1006.98	-1.12229	0.219547	-5.11183	3.1905e-07	1.53048e-05
NOP9	2375.06	0.839117	0.164309	5.10694	3.27418e-07	1.5659e-05
SNORD4A	54.3543	-1.90305	0.373179	-5.09956	3.40446e-07	1.62334e-05
C2CD3	1629.91	0.796496	0.156219	5.09858	3.4221e-07	1.62688e-05
LRPPRC	5255.23	0.933445	0.183124	5.09733	3.44469e-07	1.63274e-05
SMCR8	3443.31	1.04021	0.204206	5.09392	3.50742e-07	1.65754e-05
ERC1	6640.32	0.855989	0.16808	5.09276	3.52886e-07	1.66274e-05
MICOS13	259.442	-1.11297	0.218618	-5.09093	3.56303e-07	1.67389e-05
MRPL47	390.1	-1.01817	0.200066	-5.08915	3.59668e-07	1.68227e-05
H4-16	429.591	-1.07234	0.210722	-5.08887	3.602e-07	1.68227e-05
OAZ1	3432.44	-1.00996	0.198583	-5.08586	3.65973e-07	1.69927e-05
CHCHD1	225.82	-1.11962	0.22013	-5.08616	3.65392e-07	1.69927e-05
TCEAL3	327.62	-1.06102	0.208759	-5.0825	3.725e-07	1.72454e-05
CEP192	1680.57	1.002	0.197181	5.08161	3.74242e-07	1.72602e-05
ARFGEF1	4521.74	0.79996	0.157434	5.08124	3.74987e-07	1.72602e-05
CAMSAP1	3581.81	0.859973	0.169267	5.08058	3.76283e-07	1.727e-05
S100A6	7580.24	-1.18888	0.234299	-5.07419	3.89153e-07	1.78093e-05
AP003486.1	419.294	1.39941	0.275911	5.07197	3.93727e-07	1.79671e-05
MRPS18C	145.652	-1.4368	0.283658	-5.06526	4.07844e-07	1.85581e-05
TSTD1	94.9657	-1.40198	0.277204	-5.05757	4.24637e-07	1.92124e-05
RBIS	178.933	-1.63659	0.32359	-5.05762	4.24524e-07	1.92124e-05
CPLANE1	2436.67	0.939766	0.185909	5.05497	4.3046e-07	1.9327e-05
PLEKHG1	3609.44	0.797017	0.157675	5.05482	4.30801e-07	1.9327e-05
MYL6B	714.262	-1.11176	0.219941	-5.05481	4.30809e-07	1.9327e-05
RPL32	5960.26	-1.23152	0.24368	-5.05387	4.32953e-07	1.93686e-05
NUP205	5404.53	1.11471	0.220768	5.04925	4.43556e-07	1.97873e-05
HTT	7145.1	1.04271	0.206592	5.04717	4.48394e-07	1.99473e-05
AL158212.3	215.313	1.2558	0.248952	5.04435	4.55069e-07	2.01203e-05
HIVEP1	5593.61	0.90466	0.179356	5.04393	4.56075e-07	2.01203e-05
H3C7	609.96	-1.01303	0.200806	-5.04481	4.53971e-07	2.01203e-05
VTRNA1-3	37.103	-2.74545	0.544464	-5.04249	4.59513e-07	2.0216e-05
NEK9	3095.87	0.816063	0.161909	5.04026	4.64893e-07	2.03964e-05
C1orf54	155.582	-1.19634	0.237566	-5.03583	4.75775e-07	2.08165e-05
AP1G1	4603.84	0.9556	0.189863	5.0331	4.82602e-07	2.10573e-05
ICE1	4761.37	0.81539	0.162069	5.03112	4.87628e-07	2.12185e-05
NDUFB4	666.141	-1.05334	0.209402	-5.03026	4.89818e-07	2.12557e-05
NDUFS8	703.717	-1.00299	0.199414	-5.0297	4.91241e-07	2.12595e-05
ZNF445	2050.84	0.962261	0.191772	5.01773	5.22862e-07	2.25667e-05
RPS18	9569.33	-1.07545	0.214404	-5.01598	5.27648e-07	2.27117e-05
ZHX3	1606.99	0.854116	0.170317	5.01485	5.30756e-07	2.27839e-05
RANBP2	14944.1	1.03112	0.205711	5.01247	5.37363e-07	2.30055e-05
SNRPG	696.02	-1.22201	0.243837	-5.01159	5.39815e-07	2.30485e-05
DYNC2H1	439.467	1.16968	0.23345	5.01042	5.43106e-07	2.3127e-05
ZKSCAN1	5130.22	0.856417	0.170947	5.00984	5.44748e-07	2.31351e-05
RPS27A	5449.69	-0.916205	0.182997	-5.00668	5.5378e-07	2.33939e-05
MRPL20	562.974	-0.959925	0.191715	-5.00705	5.52711e-07	2.33939e-05
TMEM258	181.58	-1.24931	0.24956	-5.00606	5.5555e-07	2.34066e-05
VIRMA	3211.09	0.814112	0.162783	5.00121	5.69707e-07	2.39397e-05
RN7SL230P	22.833	-2.71382	0.542894	-4.9988	5.76895e-07	2.4178e-05
RNF213	22539.4	1.25168	0.25047	4.99732	5.81315e-07	2.42993e-05
ASH1L	4770.88	0.854045	0.170946	4.99598	5.85374e-07	2.44049e-05
FMNL3	8410.31	0.79519	0.159243	4.99357	5.92732e-07	2.46471e-05
CAND1	3473.4	0.871598	0.174592	4.99218	5.97005e-07	2.47601e-05
LUC7L3	1349.72	-0.859751	0.172256	-4.99111	6.00327e-07	2.48333e-05
SYNE2	8116.07	1.10621	0.221663	4.99048	6.02309e-07	2.48507e-05
RN7SKP80	24.0064	-2.63902	0.52919	-4.9869	6.13559e-07	2.52495e-05
MAP1B	78146.2	0.791313	0.158948	4.97844	6.40983e-07	2.631e-05
SH3PXD2B	7179.13	0.886119	0.178206	4.97244	6.61145e-07	2.69305e-05
LGALS1	8134.48	-1.01333	0.20379	-4.97244	6.61171e-07	2.69305e-05
RPL28	5839.56	-1.04869	0.210871	-4.97313	6.58806e-07	2.69305e-05
SIN3A	2968.03	0.780199	0.157038	4.96823	6.75676e-07	2.74511e-05
TRIO	19732	1.00443	0.202254	4.9662	6.82767e-07	2.76686e-05
WDR7	1135.17	0.997298	0.200879	4.96467	6.88169e-07	2.78167e-05
ZMYM4	4614.17	1.09389	0.220557	4.95968	7.06091e-07	2.84689e-05
DROSHA	3548.03	0.804358	0.162234	4.95802	7.12148e-07	2.85684e-05
ZFAS1	285.648	-1.3659	0.275467	-4.95849	7.10435e-07	2.85684e-05
PPARGC1B	550.487	0.99411	0.200914	4.94794	7.50018e-07	3.0012e-05
H4C1	166.224	-1.14961	0.232432	-4.94601	7.57488e-07	3.0235e-05
RPS20	5417.54	-1.03857	0.210187	-4.9412	7.76439e-07	3.09139e-05
EMC6	290.302	-1.06431	0.215468	-4.93951	7.83211e-07	3.11058e-05
ANKRD33B	976.419	1.03669	0.209953	4.93773	7.90367e-07	3.1263e-05
CHD7	4991.08	0.906839	0.183662	4.93755	7.91096e-07	3.1263e-05
AL049543.1	35.7629	-2.14932	0.435546	-4.93477	8.02456e-07	3.16335e-05
UBE4B	3466.81	0.748802	0.151833	4.93173	8.15049e-07	3.20505e-05
SHROOM3	791.544	0.911851	0.184939	4.93055	8.19969e-07	3.21646e-05
RN7SL736P	14.3412	-4.17214	0.84672	-4.92741	8.3326e-07	3.26057e-05
RPL10	9926.65	-0.923947	0.18756	-4.92613	8.38744e-07	3.26972e-05
SNRPD2	2012.28	-1.06356	0.215911	-4.92591	8.39707e-07	3.26972e-05
MRPS33	125.793	-1.28979	0.261889	-4.92494	8.43883e-07	3.27797e-05
RAD54L2	4029.69	1.03093	0.209351	4.92439	8.4622e-07	3.27905e-05
EIF1AY	181.245	-1.20644	0.245067	-4.9229	8.52722e-07	3.29623e-05
UPF3B	314.938	-0.995147	0.202366	-4.91755	8.76338e-07	3.37931e-05
AC007952.4	19.704	-3.13798	0.638467	-4.91488	8.88391e-07	3.41751e-05
NEB	900.661	1.07483	0.218744	4.91364	8.93999e-07	3.4308e-05
H4C6	585.187	-1.0678	0.217428	-4.91106	9.05834e-07	3.46786e-05
TIMM10	296.521	-1.16447	0.23717	-4.90985	9.11467e-07	3.48106e-05
HUWE1	51650.8	1.16789	0.237929	4.90858	9.17394e-07	3.49531e-05
COX6B1	928.869	-1.09701	0.22352	-4.90788	9.20649e-07	3.49934e-05
AC073140.2	15.0926	-4.45178	0.907281	-4.90673	9.26063e-07	3.51154e-05
NCOA3	2552.38	0.755245	0.154132	4.89999	9.58435e-07	3.62566e-05
VPS13A	2867.78	0.845752	0.172813	4.89402	9.87951e-07	3.72846e-05
AC108134.2	37.029	-2.34487	0.479332	-4.89195	9.9844e-07	3.75914e-05
UHRF1BP1	1258.11	0.958266	0.196098	4.88667	1.02557e-06	3.85217e-05
MRPL52	573.84	-0.991476	0.203076	-4.88228	1.04866e-06	3.92965e-05
NDUFC1	183.626	-1.08002	0.221301	-4.88031	1.05917e-06	3.95969e-05
NAV1	19055.6	0.830656	0.170269	4.8785	1.06898e-06	3.98701e-05
LTN1	1419.02	0.920384	0.188695	4.87764	1.07365e-06	3.99509e-05
MAP3K4	1612.43	0.798997	0.163917	4.8744	1.09138e-06	4.04217e-05
NDUFA3	351.678	-1.12118	0.230003	-4.87461	1.09025e-06	4.04217e-05
KIF1C	14506.6	0.802897	0.164783	4.87245	1.10221e-06	4.06714e-05
THOC7	357.255	-1.12663	0.231243	-4.87206	1.10443e-06	4.06714e-05
FABP5	803.376	-1.14303	0.234621	-4.87181	1.10578e-06	4.06714e-05
SETD2	6133.76	0.738498	0.15182	4.86429	1.14866e-06	4.21511e-05
MT-TH	16.6405	-5.65767	1.1637	-4.86179	1.16327e-06	4.2589e-05
CGNL1	5971.24	0.794287	0.163538	4.85689	1.19242e-06	4.35562e-05
SNORA79B	57.4085	-1.91275	0.394038	-4.85424	1.2085e-06	4.40426e-05
SHROOM4	7746.76	0.759764	0.156559	4.85291	1.21666e-06	4.42386e-05
DOCK4	12156.5	1.00539	0.207353	4.8487	1.24274e-06	4.50839e-05
CHD8	9169.4	1.02513	0.211484	4.84734	1.2513e-06	4.52915e-05
RN7SL321P	15.664	-5.57393	1.15033	-4.8455	1.26294e-06	4.5609e-05						2
BX284668.2	41.2944	-2.07233	0.427955	-4.84241	1.28273e-06	4.6219e-05
RPS15	3285.45	-1.02984	0.212717	-4.84137	1.2895e-06	4.6358e-05
JAK1	19329.4	0.75103	0.155178	4.83981	1.29963e-06	4.65121e-05
H2BC10	769.41	-0.913388	0.188716	-4.84001	1.29836e-06	4.65121e-05
NIPBL	5540.2	0.742642	0.153483	4.8386	1.30755e-06	4.66907e-05
NCBP2AS2	192.39	-1.05485	0.218203	-4.83424	1.33655e-06	4.76195e-05
EML1	1377.83	0.783835	0.162176	4.83323	1.34334e-06	4.77544e-05
H3C3	742.352	-0.921242	0.190788	-4.82861	1.37487e-06	4.87666e-05
SNX29	1373.43	0.866655	0.179629	4.82469	1.4022e-06	4.95945e-05
MIR22HG	346.302	-1.03113	0.213734	-4.82437	1.40444e-06	4.95945e-05
RPL35A	4874.35	-1.15491	0.239538	-4.82139	1.42561e-06	5.02307e-05
HECTD4	4418.64	1.0887	0.225867	4.82009	1.43494e-06	5.03367e-05
TBC1D16	4754.59	0.738546	0.153212	4.82041	1.43264e-06	5.03367e-05
VPS8	1281.9	0.84015	0.17436	4.81847	1.44663e-06	5.06354e-05
ZNF275	625.432	0.927426	0.192543	4.81673	1.45929e-06	5.09662e-05
RPS19	9742.79	-1.05814	0.219713	-4.81603	1.46445e-06	5.10347e-05
TP53TG1	70.2577	-1.42775	0.296693	-4.81221	1.4927e-06	5.19055e-05
HECW2	11199.1	0.838646	0.174383	4.80921	1.51525e-06	5.25748e-05
DOCK10	3444.89	0.935266	0.194565	4.80697	1.53237e-06	5.30534e-05
ARID2	1925.54	0.79596	0.165622	4.80587	1.54079e-06	5.31212e-05
VTRNA1-2	14.0071	-3.9179	0.815236	-4.80584	1.541e-06	5.31212e-05
SNRNP25	398.439	-1.04326	0.217125	-4.80486	1.5486e-06	5.32677e-05
NDUFA6	628.637	-0.928448	0.19346	-4.79917	1.59325e-06	5.46856e-05
SIPA1L2	2003.96	0.755095	0.157394	4.79748	1.60674e-06	5.50299e-05
FTL	7020.67	-1.14251	0.238187	-4.79671	1.61294e-06	5.51239e-05
KXD1	944.721	-0.93457	0.19494	-4.79415	1.63369e-06	5.57133e-05
REXO2	524.561	-0.943006	0.196801	-4.79168	1.65391e-06	5.62826e-05
SFMBT1	270.482	1.03291	0.215603	4.79081	1.66105e-06	5.6405e-05
MARF1	2870.52	0.946803	0.197792	4.78686	1.69414e-06	5.74063e-05
RPL31	4717.77	-1.0992	0.229686	-4.78566	1.7043e-06	5.76278e-05
RPL23A	4327.37	-1.04664	0.218743	-4.78479	1.7117e-06	5.77554e-05
H2AC20	687.271	-1.00111	0.209251	-4.78426	1.71622e-06	5.77856e-05
SMIM4	94.4306	-1.28625	0.268996	-4.78167	1.73845e-06	5.84105e-05
ELP1	2061.6	1.02196	0.213825	4.7794	1.75823e-06	5.89507e-05
EEF1B2	4586.48	-0.80191	0.1678	-4.77897	1.76199e-06	5.89525e-05
POLR1D	911.512	-0.883724	0.185008	-4.77669	1.78201e-06	5.93732e-05
MORN2	42.5461	-1.84186	0.385578	-4.77688	1.78037e-06	5.93732e-05
RALGAPA1	612.267	0.837961	0.175488	4.77504	1.79672e-06	5.9738e-05
ZZEF1	7652.53	1.07418	0.225033	4.77343	1.81112e-06	6.00915e-05
USP47	2637.49	0.729127	0.152789	4.77212	1.82296e-06	6.03584e-05
RPS7	4738.42	-0.946636	0.198472	-4.76962	1.8457e-06	6.09847e-05
UNC13B	5265.99	0.824873	0.173019	4.76752	1.86508e-06	6.14975e-05
C12orf57	328.385	-1.15122	0.241496	-4.76704	1.86948e-06	6.15153e-05
ZFYVE26	3207.34	0.903698	0.189809	4.7611	1.9254e-06	6.32245e-05
ATP5MD	305.843	-1.29072	0.271204	-4.7592	1.94365e-06	6.36926e-05
NHP2	927.168	-0.86926	0.182832	-4.75443	1.99007e-06	6.50798e-05
PEAK1	17089	0.887481	0.186723	4.75294	2.00484e-06	6.54284e-05
SF3B3	10441.4	1.03509	0.217804	4.75241	2.01002e-06	6.54633e-05
BANF1	671.294	-0.90868	0.191285	-4.75041	2.03004e-06	6.59805e-05
VCPIP1	1815.96	0.744844	0.156925	4.74651	2.06953e-06	6.71271e-05
SLIT2	9808.1	0.817787	0.172417	4.74309	2.10485e-06	6.81339e-05
SH3PXD2A	3196.98	1.01624	0.214364	4.74074	2.1294e-06	6.87888e-05
THSD4	12847.5	0.794152	0.167665	4.73653	2.17413e-06	6.98088e-05
YEATS2	5131	0.754026	0.159194	4.73653	2.17411e-06	6.98088e-05
CIAO2A	365.899	-0.961436	0.202977	-4.73668	2.17243e-06	6.98088e-05
TRAPPC11	962.202	0.846803	0.178807	4.73585	2.18135e-06	6.98997e-05
RPS2P5	1225.57	-0.89935	0.189932	-4.73512	2.18922e-06	7.00109e-05
ZMYM2	2241.81	0.889469	0.187867	4.73457	2.1952e-06	7.00615e-05
H3C2	1224.87	-0.942108	0.199083	-4.73225	2.22048e-06	7.07268e-05
RAB30-DT	126.592	-1.44631	0.305728	-4.73073	2.23716e-06	7.11159e-05
ZNF618	5845.23	0.926392	0.195855	4.72999	2.24529e-06	7.11562e-05
PDPK1	1405.88	0.795866	0.168266	4.7298	2.24737e-06	7.11562e-05
KIAA0100	31688	0.916322	0.193797	4.72826	2.26447e-06	7.15553e-05
ZFYVE9	1654.83	0.754941	0.159814	4.72387	2.31401e-06	7.29762e-05
EPG5	2823.71	1.04477	0.221249	4.72216	2.33351e-06	7.34455e-05
TAF1D	857.719	-0.939494	0.199023	-4.72053	2.35235e-06	7.38925e-05
ATM	3126.88	0.921045	0.195415	4.71329	2.43751e-06	7.62666e-05
NACA	3075.53	-0.906886	0.192398	-4.7136	2.43374e-06	7.62666e-05
ITPR1	2565.91	1.11427	0.236616	4.70919	2.48698e-06	7.7662e-05
AC109326.1	56.2091	-1.91739	0.407353	-4.70695	2.51445e-06	7.83661e-05
MIR4521	13.4358	-4.78207	1.01643	-4.70475	2.54177e-06	7.90629e-05
ZNF462	2800.5	1.01702	0.216241	4.70318	2.56139e-06	7.9518e-05
MIR600HG	185.642	1.35738	0.28868	4.70202	2.57595e-06	7.98145e-05
BST2	953.886	-0.819396	0.174338	-4.70004	2.60115e-06	8.04387e-05
SPEN	16630.9	0.902225	0.192047	4.69794	2.62803e-06	8.09555e-05
TTC28	3504.5	0.788313	0.167794	4.6981	2.6259e-06	8.09555e-05
ZMAT5	124.305	-1.26098	0.268578	-4.69503	2.66561e-06	8.19547e-05
MED14	2764.11	0.78224	0.166697	4.69257	2.6979e-06	8.27875e-05
RNVU1-7	27.397	-3.03502	0.648292	-4.68155	2.84711e-06	8.71981e-05
CUX1	4508.38	0.793863	0.169638	4.67975	2.87219e-06	8.77712e-05
MPHOSPH6	275.89	-1.17984	0.252134	-4.67942	2.87684e-06	8.77712e-05
ARFGEF3	3617.14	0.921166	0.197071	4.6743	2.94965e-06	8.96491e-05
PCNX1	9240.96	0.903713	0.193333	4.6744	2.9482e-06	8.96491e-05
H2AC14	451.67	-1.02039	0.21834	-4.67341	2.96233e-06	8.98629e-05
KLHL36	1453.06	0.833682	0.17844	4.67205	2.98203e-06	9.02885e-05
ANKRD50	8549.78	0.736069	0.157712	4.66717	3.0538e-06	9.22861e-05
ATP6V0E1	1277.26	-0.900539	0.193019	-4.66554	3.07801e-06	9.28415e-05
NBPF14	331.466	1.12337	0.240834	4.66448	3.09393e-06	9.31455e-05
CYCS	1015.54	-0.902772	0.193605	-4.66296	3.11701e-06	9.36631e-05
PHLPP2	1243.66	0.89024	0.191245	4.65498	3.2402e-06	9.71816e-05
AGL	885.103	0.853228	0.183366	4.65315	3.26906e-06	9.77972e-05
KLF13	2490.74	0.771227	0.165752	4.6529	3.27301e-06	9.77972e-05
CEMIP2	13827.5	0.83402	0.179264	4.65246	3.28e-06	9.78227e-05
PTPN13	627.378	0.987079	0.212234	4.65091	3.30481e-06	9.81947e-05
MAP3K1	975.221	0.806745	0.173457	4.65099	3.30346e-06	9.81947e-05
SEC61G	198.694	-1.09101	0.234702	-4.64849	3.34374e-06	9.91666e-05
RNVU1-2A	13.7807	-5.39628	1.16109	-4.64761	3.35808e-06	9.94066e-05
NOVA2	4389.77	0.836988	0.180214	4.64442	3.41028e-06	0.000100765
RN7SL555P	20.5982	-3.237	0.697402	-4.64152	3.45863e-06	0.000102004
AQR	2491.63	0.797137	0.17182	4.63938	3.49462e-06	0.000102875
SMDT1	145.645	-1.20046	0.258834	-4.63795	3.51876e-06	0.000103394
ANAPC16	320.921	-1.09928	0.237051	-4.63729	3.53008e-06	0.000103536
PSD3	2058.74	1.17434	0.25339	4.63452	3.57759e-06	0.000104737
NCKAP1	7143.34	0.859745	0.185678	4.6303	3.65144e-06	0.000106702
DOCK9	11424.1	0.779218	0.168332	4.62907	3.67319e-06	0.000107142
MEA1	665.873	-0.914088	0.197576	-4.62652	3.71867e-06	0.000108102
LSM2	423.138	-0.960824	0.20768	-4.62646	3.71969e-06	0.000108102
SASH1	13560.8	0.805635	0.17424	4.6237	3.76959e-06	0.000109353
SERF2	2184.02	-1.0187	0.220353	-4.62305	3.78141e-06	0.000109496
NOTCH2	36126.1	1.04573	0.226233	4.62235	3.79421e-06	0.000109667
TBC1D9	4300.74	0.741364	0.160459	4.62026	3.83252e-06	0.000110574
FBN2	110253	1.0164	0.220209	4.6156	3.91958e-06	0.000112881
ADAR	13403.8	0.745118	0.161495	4.61389	3.95209e-06	0.000113612
ZCRB1	371.675	-1.01761	0.220652	-4.61182	3.99155e-06	0.00011454
MIR34AHG	178.909	-1.40487	0.304787	-4.60936	4.03912e-06	0.000115696
PIK3C2A	7135.15	0.892471	0.194001	4.60033	4.21824e-06	0.00012061
PPIA	3881.1	-0.741979	0.161393	-4.59734	4.27913e-06	0.000122132
AC005332.1	13.3995	-4.12483	0.89732	-4.59683	4.28972e-06	0.000122215
RPL13	8066.13	-0.95518	0.208011	-4.59198	4.39069e-06	0.000124868
TXNL4A	832.074	-0.810871	0.176615	-4.59119	4.40731e-06	0.000124895
MRPS21	681.981	-0.871327	0.189776	-4.59136	4.40377e-06	0.000124895
RNU1-11P	7.27513	-6.37581	1.38892	-4.59046	4.4226e-06	0.000125105
ANKRD17	9072.56	0.766731	0.167044	4.59	4.43247e-06	0.000125162
KDM5B	3932.32	0.995144	0.216958	4.58681	4.50079e-06	0.000126866
AMMECR1L	1697.64	0.763754	0.16656	4.58546	4.52981e-06	0.000127459
ATP6V1F	521.373	-1.01758	0.221985	-4.58399	4.56192e-06	0.000128136
MTHFR	1140.81	0.787491	0.17196	4.57949	4.66104e-06	0.00013069
ARHGAP19	677.187	1.07485	0.234842	4.57688	4.71967e-06	0.000131869
SMIM20	100.918	-1.29656	0.28328	-4.57695	4.7181e-06	0.000131869
LSM7	438.034	-1.09142	0.238501	-4.57617	4.73557e-06	0.000132082
POLE4	102.337	-1.17246	0.256469	-4.57155	4.84137e-06	0.000134797
H4C8	815.093	-0.916101	0.200446	-4.57031	4.87003e-06	0.000135358
ATP5MC1	415.525	-0.904499	0.197989	-4.56842	4.91405e-06	0.000136343
IRGQ	2922.83	0.760476	0.166495	4.56755	4.93458e-06	0.000136443
WDR11	2105.89	0.749203	0.164028	4.56754	4.93477e-06	0.000136443
H2AC13	825.429	-0.897484	0.196552	-4.56614	4.96784e-06	0.000137119
NT5DC3	547.879	0.80885	0.177162	4.56561	4.98052e-06	0.000137231
SYNE1	4058.84	1.0251	0.224569	4.56475	5.00095e-06	0.000137319
STXBP5	1698.22	0.841676	0.184384	4.56479	4.99986e-06	0.000137319
MAST4	10332.5	0.879481	0.192773	4.56227	5.06041e-06	0.000138713
NSD2	10191.9	0.914419	0.200489	4.56094	5.09248e-06	0.000139168
SMURF1	1857.21	0.735841	0.161338	4.56086	5.0945e-06	0.000139168
ALS2	2464.84	0.726983	0.159437	4.5597	5.12278e-06	0.000139701
SYNJ1	745.771	0.832324	0.182651	4.55692	5.19099e-06	0.000141319
IPO7	8667.66	0.941465	0.206647	4.55591	5.2159e-06	0.000141755
SPCS1	582.503	-0.867699	0.190494	-4.55499	5.23868e-06	0.000142132
HIPK1	4568.21	0.787734	0.173053	4.55197	5.31454e-06	0.000143944
ZBTB8OS	159.901	-1.05425	0.231637	-4.55132	5.33095e-06	0.000144144
SNHG17	784.445	-1.01734	0.223555	-4.55074	5.34567e-06	0.000144297
ZNF778	680.026	0.79526	0.174799	4.54957	5.37555e-06	0.000144858
VAMP5	591.019	-1.06476	0.234061	-4.54906	5.3887e-06	0.000144967
ANAPC11	497.944	-1.0239	0.225363	-4.54336	5.53654e-06	0.000148443
RN7SKP71	12.2156	-3.86761	0.851244	-4.54348	5.53321e-06	0.000148443
RALGAPA2	4420.82	0.911636	0.200702	4.54224	5.56595e-06	0.00014898
CHD6	4107.01	0.823975	0.181464	4.54071	5.60639e-06	0.000149811
TSC1	2056.51	0.955625	0.210495	4.53989	5.62848e-06	0.000150149
ADNP	5616.48	0.675789	0.148878	4.53921	5.64653e-06	0.000150379
HERC2	11301.1	1.32935	0.293008	4.5369	5.7087e-06	0.000150774
ZNF318	2255.7	0.792293	0.174625	4.53712	5.70286e-06	0.000150774
KAT6A	5314.03	0.734764	0.161932	4.53747	5.69328e-06	0.000150774
GNG11	2163.03	-0.864878	0.190615	-4.5373	5.69793e-06	0.000150774
IFT20	170.897	-1.08298	0.238634	-4.53823	5.67274e-06	0.000150774
AL160006.1	366.167	0.92774	0.204625	4.53386	5.79163e-06	0.000152711
POLR3A	3736.56	0.901627	0.198991	4.531	5.87056e-06	0.00015434
STARD9	946.423	0.776596	0.171399	4.53092	5.87278e-06	0.00015434
TRRAP	12696.3	1.08406	0.239296	4.53019	5.89316e-06	0.00015462
TTN	248.333	1.51404	0.334348	4.52835	5.94458e-06	0.000155713
TNKS2	2857.71	0.709819	0.156932	4.52311	6.09384e-06	0.00015936
POLR2F	503.143	-0.953116	0.210779	-4.52187	6.12952e-06	0.000160031
ZNFX1	4313.67	0.851827	0.188426	4.52074	6.16234e-06	0.000160362
ZBTB38	7136.03	0.727942	0.16102	4.52081	6.16027e-06	0.000160362
SRGAP1	2761.86	0.782467	0.173193	4.5179	6.24549e-06	0.000162261
ZNF845	425.423	1.00464	0.222466	4.51594	6.30373e-06	0.000163507
ASCC3	7929.49	0.992917	0.219985	4.51358	6.37436e-06	0.000164768
MTMR4	2395.18	0.878141	0.194577	4.51307	6.38965e-06	0.000164768
DOCK1	6198.7	0.778153	0.172392	4.51385	6.36622e-06	0.000164768
HNRNPUL2	1218.79	0.724194	0.160471	4.51293	6.39373e-06	0.000164768
RIC1	1554.32	0.703223	0.155841	4.51242	6.40911e-06	0.000164897
ZKSCAN2	718.749	0.91128	0.202131	4.50837	6.53268e-06	0.000167535
MRPL27	426.829	-0.901461	0.199946	-4.50853	6.52791e-06	0.000167535
RPS11	8060.6	-0.944041	0.209415	-4.50798	6.54476e-06	0.000167575
PRRC2B	28409.8	0.924773	0.205291	4.5047	6.64678e-06	0.000169914
RTTN	971.537	0.859379	0.190917	4.50132	6.75331e-06	0.000172361
EIF2AK4	5265.54	0.816657	0.181441	4.50096	6.76464e-06	0.000172374
RN7SKP230	25.2439	-2.37916	0.528733	-4.49975	6.80348e-06	0.000173087
USP13	1919.02	0.833788	0.185347	4.49853	6.84253e-06	0.000173803
TJP1	10551	0.709095	0.157647	4.49799	6.86005e-06	0.00017397
BTBD7	3485.9	0.873411	0.194312	4.49489	6.96071e-06	0.000176242
PATJ	225.533	1.15751	0.257939	4.48753	7.2055e-06	0.000182151
H4C5	2070.89	-0.77697	0.173162	-4.48695	7.22509e-06	0.000182356
ZBTB39	926.935	0.955995	0.213125	4.48561	7.27055e-06	0.000183213
SNX30	887.212	1.23683	0.275805	4.48445	7.31038e-06	0.000183926
HIP1	4102.31	1.04522	0.233121	4.48361	7.33901e-06	0.000184355
UBR2	1765.11	0.798752	0.178225	4.48172	7.40444e-06	0.000185706
NDUFB10	1088.41	-0.964369	0.215207	-4.48112	7.42514e-06	0.000185932
CCDC58	160.54	-1.10401	0.246404	-4.4805	7.447e-06	0.000186187
CENPW	235.037	-1.08846	0.243037	-4.47858	7.51412e-06	0.00018757
FNDC3A	3782.9	0.743771	0.1661	4.47784	7.54005e-06	0.000187923
KIAA1549L	20043.8	0.824146	0.184136	4.47574	7.61481e-06	0.000188973
TPT1	15572.1	-0.795731	0.177782	-4.47588	7.60977e-06	0.000188973
PCAT19	299.54	-0.908496	0.203001	-4.47532	7.62963e-06	0.000188973
RN7SL8P	15.4961	-2.9468	0.658454	-4.47532	7.62956e-06	0.000188973
COX4I1	3669.66	-0.766198	0.171226	-4.47477	7.64934e-06	0.000189167
NDUFB8	140.57	-1.20331	0.268958	-4.47397	7.67817e-06	0.000189585
DAPK1	4202.68	0.743093	0.166283	4.46885	7.86422e-06	0.000193879
RBX1	334.408	-0.982766	0.219957	-4.46799	7.89562e-06	0.000194352
FYCO1	4751.37	0.771771	0.173022	4.46054	8.17551e-06	0.000200621
WDR47	782.019	0.756503	0.169587	4.46084	8.16379e-06	0.000200621
SEC24B	1581.44	0.777436	0.174488	4.45553	8.36869e-06	0.000204498
ARHGAP31	9048.44	0.743401	0.166837	4.45586	8.35565e-06	0.000204498
BLOC1S1	72.0738	-1.51023	0.338963	-4.45544	8.37201e-06	0.000204498
NDUFA2	259.124	-1.12263	0.252153	-4.45219	8.49987e-06	0.000207303
PHF20	2793.54	0.727441	0.16348	4.44972	8.59811e-06	0.000209378
ZNF697	1431.97	0.875341	0.196833	4.44713	8.70265e-06	0.000211601
UBR4	22872.7	1.21504	0.273285	4.44603	8.74709e-06	0.000212357
SNRPC	855.354	-0.847352	0.19065	-4.44453	8.80843e-06	0.000213521
AFAP1	8958.61	0.751504	0.169113	4.4438	8.83848e-06	0.000213684
SIVA1	501.474	-1.1772	0.264915	-4.44371	8.84199e-06	0.000213684
CAVIN1	52628.4	0.685138	0.154209	4.44291	8.87491e-06	0.000214154
NACC2	2649.37	0.748789	0.168603	4.44113	8.94886e-06	0.000215612
MDN1	15658.7	1.25993	0.284026	4.43599	9.16497e-06	0.000220485
POP7	445.052	-0.950975	0.214594	-4.43151	9.35737e-06	0.000224774
KIF3B	3182.94	1.10178	0.24878	4.42872	9.47944e-06	0.000227158
XRN1	1743.02	0.779467	0.176008	4.42859	9.48514e-06	0.000227158
EML4	1913.78	0.755895	0.1707	4.4282	9.50223e-06	0.000227226
MGST1	1399.99	-0.874168	0.197557	-4.42489	9.64901e-06	0.000230045
MRPL21	374.435	-0.913287	0.206386	-4.42513	9.63824e-06	0.000230045
KSR2	1612.53	1.3564	0.306766	4.4216	9.79742e-06	0.000233234
ZXDB	497.858	0.968261	0.219126	4.41875	9.92741e-06	0.000235976
MPDZ	4807	0.812273	0.18386	4.41789	9.96673e-06	0.000236557
SCARNA7	458.468	-1.30635	0.295722	-4.4175	9.98499e-06	0.000236638
ABHD14A	55.5958	-1.59472	0.361252	-4.41442	1.01283e-05	0.000239677
LINC00294	501.441	1.2939	0.293283	4.41177	1.02528e-05	0.000242264
NDUFA8	477.707	-0.871278	0.197541	-4.41061	1.03081e-05	0.000243211
DSTYK	1060.01	0.828181	0.187793	4.41008	1.03331e-05	0.00024344
DOCK8	429.544	0.939907	0.213199	4.40859	1.04048e-05	0.000244765
RPS25	4628.14	-0.971138	0.220424	-4.40578	1.05405e-05	0.000247594
RNF7	373.336	-1.023	0.232308	-4.40361	1.06464e-05	0.000249712
VPS53	3415.2	0.688419	0.156456	4.40008	1.08208e-05	0.000253431
TMEM179B	543.208	-0.915616	0.208123	-4.3994	1.08551e-05	0.000253733
C19orf53	812.163	-1.03418	0.235084	-4.39919	1.08656e-05	0.000253733
PDPR	7934.38	0.867882	0.197372	4.3972	1.09656e-05	0.000255693
DMAC1	304.284	-0.919772	0.209191	-4.39681	1.09852e-05	0.000255775
EPRS1	8737.18	0.857744	0.195111	4.39618	1.10172e-05	0.000256146
BTBD9	962.757	0.843532	0.191983	4.3938	1.11388e-05	0.000258595
PBRM1	5714.89	0.739386	0.168335	4.39236	1.12125e-05	0.000259928
DICER1	3543	0.898943	0.204711	4.39127	1.12691e-05	0.000260859
MZT2B	816.218	-1.01228	0.230783	-4.38627	1.1531e-05	0.000266534
HDAC4	696.56	0.778287	0.177561	4.3832	1.16947e-05	0.000269928
HSPB11	96.1993	-1.25269	0.285816	-4.38286	1.17132e-05	0.000269963
PFDN5	1319.51	-0.97821	0.223274	-4.38122	1.18019e-05	0.000271514
ATP5MF	366.803	-1.12597	0.257013	-4.38098	1.18146e-05	0.000271514
POLR3B	933.945	0.846235	0.193177	4.38062	1.18342e-05	0.000271573
AC016394.3	59.8366	-1.52381	0.348128	-4.37713	1.2025e-05	0.000275554
RC3H2	4505.1	1.04484	0.23877	4.37592	1.20919e-05	0.000276689
COA4	552.057	-0.858368	0.196276	-4.37328	1.22394e-05	0.000279662
HIPK2	13887	1.02899	0.235473	4.3699	1.24306e-05	0.00028241
ARPC3	895.884	-0.895023	0.204805	-4.37012	1.24176e-05	0.00028241
RNF181	567.712	-0.993891	0.227424	-4.3702	1.24132e-05	0.00028241
MRPL14	481.706	-1.10192	0.252114	-4.37073	1.23831e-05	0.00028241
FMNL2	3127.96	0.699422	0.16007	4.36949	1.2454e-05	0.000282539
SBNO1	3903.61	0.766621	0.175685	4.36362	1.27929e-05	0.000289815
SEC31A	8036.03	0.721204	0.1653	4.36301	1.28282e-05	0.000289854
WASHC3	147.283	-1.09467	0.250901	-4.36297	1.2831e-05	0.000289854
ATOX1	345.531	-1.02679	0.235588	-4.3584	1.31015e-05	0.000295544
UXT	264.581	-0.900232	0.206586	-4.35766	1.31461e-05	0.00029592
RPL17	84.3635	-1.29111	0.296296	-4.35751	1.31553e-05	0.00029592
NPC2	3499.12	-0.728938	0.167453	-4.35308	1.34236e-05	0.000301528
UBE3C	5224.83	0.967004	0.222212	4.35172	1.35072e-05	0.00030298
SNHG4	390.903	-1.08171	0.248634	-4.35064	1.35743e-05	0.000303772
TRPT1	84.2768	-1.29373	0.297373	-4.35053	1.35807e-05	0.000303772
CCDC107	277.377	-0.945066	0.217288	-4.34937	1.36527e-05	0.000304954
ZNHIT3	193.62	-0.98516	0.226866	-4.34247	1.40888e-05	0.000314255
CBL	5932.04	0.957514	0.220543	4.34162	1.41436e-05	0.000315037
CIDECP1	105.199	-1.07779	0.248623	-4.33506	1.4572e-05	0.000324125
BTF3	4303.18	-0.715801	0.165151	-4.33422	1.46281e-05	0.000324919
H2BC11	823.297	-0.960486	0.221818	-4.33007	1.49062e-05	0.000330636
AAK1	7391.18	0.755555	0.174723	4.32431	1.53007e-05	0.000338915
NDUFB6	221.847	-0.881427	0.203886	-4.32314	1.53821e-05	0.000340244
KIF13B	3724.68	0.85366	0.197495	4.32244	1.5431e-05	0.000340851
SNRPD1	876.405	-0.827167	0.19147	-4.32009	1.55968e-05	0.000344037
HMGN5	90.9882	-1.27974	0.296321	-4.31876	1.56905e-05	0.000345625
CLASP2	1917.49	0.706777	0.163707	4.31734	1.57919e-05	0.000347034
MFN2	4731.78	0.654307	0.151556	4.31726	1.5798e-05	0.000347034
PRKDC	40157.9	1.28865	0.298647	4.31496	1.59635e-05	0.000349224
PDAP1	2336.27	-0.778003	0.180303	-4.31497	1.59627e-05	0.000349224
SNORA74D	48.4838	-1.62168	0.375779	-4.31552	1.59226e-05	0.000349224
NUDT3	2528.7	1.36656	0.316805	4.31358	1.60629e-05	0.000349955
AC092139.1	239.697	1.22698	0.284443	4.31363	1.60599e-05	0.000349955
NUP133	1519.69	0.831828	0.19283	4.3138	1.60474e-05	0.000349955
ACYP1	110.772	-1.20839	0.28039	-4.30968	1.63489e-05	0.000355701
MLXIP	6518.4	0.685527	0.159182	4.30657	1.65807e-05	0.000360251
APC	6104.9	0.817797	0.189994	4.30434	1.67483e-05	0.000363397
IBTK	2046.4	1.02762	0.238853	4.30229	1.69039e-05	0.000366275
NBPF10	142.42	1.06565	0.247803	4.30039	1.70499e-05	0.000368936
MT1L	161.249	-1.06594	0.248048	-4.29731	1.72887e-05	0.000373596
DAD1	987.741	-0.875835	0.203832	-4.29685	1.7324e-05	0.00037369
MRPS12	342.907	-0.962283	0.223961	-4.29665	1.734e-05	0.00037369
ARHGAP32	970.089	0.826198	0.192357	4.29513	1.74588e-05	0.000375733
LIG3	1992.96	0.757382	0.176356	4.29461	1.74999e-05	0.000375733
LAMTOR5	345.718	-0.911684	0.212289	-4.29454	1.75056e-05	0.000375733
IGF1R	15394.9	0.900965	0.209814	4.29412	1.75385e-05	0.000375933
NBDY	223.231	-0.97519	0.227137	-4.29341	1.75951e-05	0.00037664
H4C13	433.237	-0.975675	0.227347	-4.29156	1.77422e-05	0.000379277
AL122035.2	33.2243	1.75864	0.40987	4.29072	1.78091e-05	0.000380198
AC093838.2	23.5949	2.55653	0.595871	4.29041	1.78343e-05	0.000380226
B2M	9238.87	-0.830261	0.193548	-4.28969	1.78925e-05	0.000380957
AC005831.1	85.3886	1.2564	0.293128	4.2862	1.81756e-05	0.000385953
MRPL17	1169.62	-0.757724	0.176779	-4.28628	1.81687e-05	0.000385953
PAPSS2	3634.84	0.704069	0.164286	4.28562	1.82232e-05	0.000386171
CDKN3	165.042	-1.03521	0.241562	-4.28548	1.82344e-05	0.000386171
NDUFA11	99.2351	-1.24448	0.290537	-4.28339	1.84066e-05	0.0003893
BTAF1	1403.28	0.883756	0.206512	4.27943	1.8737e-05	0.000394571
SOCS7	645.902	0.852902	0.1993	4.27949	1.87325e-05	0.000394571
DLG5	2240.56	0.790867	0.184816	4.27922	1.87549e-05	0.000394571
SEC11C	359.179	-0.910487	0.212759	-4.27942	1.87378e-05	0.000394571
FAM160B1	1109.23	0.701842	0.164024	4.27891	1.8781e-05	0.0003946
UTP11	753.009	-0.74978	0.175242	-4.27853	1.88133e-05	0.000394757
CHD2	4989.6	0.675128	0.157903	4.27558	1.90642e-05	0.000397925
NDUFAF2	257.467	-1.08911	0.254708	-4.27592	1.9035e-05	0.000397925
COA6	103.568	-1.13033	0.264354	-4.27582	1.90438e-05	0.000397925
MT-TA	90.7524	-1.27055	0.297143	-4.27589	1.90372e-05	0.000397925
GNG5	147.594	-0.994605	0.232703	-4.27413	1.91882e-05	0.000399989
MAML3	2299.88	0.686355	0.16061	4.27342	1.92502e-05	0.000400755
OSBP	3255.04	0.657149	0.153857	4.27117	1.94451e-05	0.000404285
PALM2AKAP2	26593.5	0.672982	0.157717	4.26703	1.98094e-05	0.000411038
LSM1	271.223	-0.977877	0.229178	-4.26689	1.98215e-05	0.000411038
LSM5	130.909	-1.04349	0.244708	-4.26422	2.00606e-05	0.000414915
AC024293.1	62.0029	-1.53332	0.35956	-4.26443	2.00412e-05	0.000414915
CASTOR2	2309.99	0.802364	0.188268	4.26182	2.02766e-05	0.000418838
SEC61B	615.391	-1.02571	0.240735	-4.26075	2.03746e-05	0.000420319
ZNF347	383.217	0.921681	0.216469	4.25779	2.06453e-05	0.000425352
IPO8	2397.05	0.709533	0.166668	4.25716	2.07037e-05	0.000426004
LARS1	5336.22	0.74445	0.174904	4.25632	2.07815e-05	0.000427053
LINC01963	726.497	1.22027	0.28704	4.25123	2.12597e-05	0.000435755
VWA8	1551.67	0.819717	0.192812	4.25139	2.12451e-05	0.000435755
SMIM30	117.9	-1.1846	0.27889	-4.24754	2.16133e-05	0.000442433
MED10	398.414	-0.83057	0.195563	-4.24708	2.16573e-05	0.000442765
MGAT5	37098.8	0.774308	0.182391	4.24531	2.18288e-05	0.0004457
AC012513.3	503.872	1.3464	0.317174	4.245	2.18594e-05	0.000445754
ORMDL1	345.314	-0.869465	0.204984	-4.24163	2.21901e-05	0.000451917
TARBP1	484.648	0.787363	0.185889	4.23565	2.27887e-05	0.000463516
POLR2K	201.602	-1.06407	0.251586	-4.22946	2.34257e-05	0.000475775
AC132192.2	41.2429	-1.79321	0.424006	-4.22921	2.34512e-05	0.000475775
IPO9	5455.39	0.676152	0.159924	4.22796	2.35818e-05	0.000477816
MRPL23	154.685	-1.10721	0.261902	-4.22758	2.36218e-05	0.000478019
NDUFB11	547.547	-0.913396	0.216213	-4.22451	2.39458e-05	0.00048396
CHD3	15675.2	0.823167	0.194929	4.22291	2.41168e-05	0.0004868
CEP350	8064.33	0.848107	0.200876	4.22204	2.42103e-05	0.000488067
ABL2	17950.6	1.00357	0.238076	4.21535	2.49388e-05	0.000502118
GPR161	4981.99	1.0749	0.255142	4.21296	2.52047e-05	0.00050683
RPS6	14064.3	-0.681916	0.161924	-4.21134	2.53863e-05	0.000509838
AR	1229.96	1.04407	0.248016	4.20968	2.55735e-05	0.000511741
GTF3C4	3002.04	0.82064	0.194933	4.20986	2.55532e-05	0.000511741
KHNYN	2721.33	0.712516	0.169258	4.20964	2.55774e-05	0.000511741
DNPH1	138.531	-1.04208	0.247632	-4.20816	2.57458e-05	0.000514464
NUDT2	257.888	-0.847612	0.201458	-4.20739	2.58337e-05	0.000515573
RTL6	2155.29	1.03918	0.247102	4.20546	2.60557e-05	0.000519353
SPTBN1	109804	0.979312	0.232901	4.20485	2.61254e-05	0.000520091
RAPGEF2	4608.09	0.685687	0.163086	4.20445	2.61721e-05	0.00052037
RNVU1-30	15.7851	-2.77882	0.661011	-4.20389	2.62362e-05	0.000520995
RSRC2	925.692	-0.689828	0.164167	-4.202	2.64567e-05	0.000524718
SNORA74A	89.068	-1.50065	0.35722	-4.2009	2.65861e-05	0.00052663
TIMP1	2242.66	-0.824895	0.196438	-4.19927	2.67781e-05	0.000529117
MRPL40	306.39	-0.886732	0.211152	-4.1995	2.67499e-05	0.000529117
GUK1	1103.95	-0.82602	0.196774	-4.1978	2.69515e-05	0.000531882
DPYD	522.214	0.771414	0.183832	4.19629	2.71317e-05	0.000534777
YBX1	9282.49	-0.653842	0.155848	-4.19539	2.72406e-05	0.000536259
RPS5	4613.52	-0.718058	0.171222	-4.19372	2.74417e-05	0.000539551
TRAK2	3491.7	0.935872	0.223666	4.18425	2.86115e-05	0.000560967
ITPKB	4609.86	0.789391	0.188667	4.18405	2.86366e-05	0.000560967
H2BC17	683.442	-0.898551	0.214745	-4.18426	2.86096e-05	0.000560967
RPL18	6515.68	-0.847645	0.202611	-4.18361	2.86912e-05	0.000561346
KDM2A	5319.88	0.645488	0.154379	4.18119	2.89989e-05	0.000565309
CCDC59	305.868	-0.847101	0.202599	-4.18118	2.90002e-05	0.000565309
RPS10	63.9085	-1.55575	0.372069	-4.18136	2.89777e-05	0.000565309
DDX60	399.034	0.799055	0.191131	4.18067	2.9065e-05	0.000565879
DYNC1H1	119520	1.29338	0.309498	4.17895	2.9286e-05	0.000568099
PSMG4	273.64	-1.09865	0.262883	-4.17922	2.92509e-05	0.000568099
AL133551.1	12.9966	-3.17098	0.758721	-4.17937	2.92313e-05	0.000568099
TEX15	239.267	0.961679	0.230208	4.17744	2.94812e-05	0.000570494
ARID1B	5421.95	0.730752	0.174927	4.17746	2.94782e-05	0.000570494
LRP12	1938.49	0.75604	0.181016	4.17664	2.95846e-05	0.000571122
MAP4K4	33668.5	0.650999	0.155868	4.1766	2.95899e-05	0.000571122
RBM12	2862.66	0.634162	0.151856	4.17608	2.9657e-05	0.000571122
AL355312.4	25.4975	-2.0823	0.49862	-4.17613	2.96517e-05	0.000571122
TCF20	3747.59	0.754332	0.180727	4.17387	2.99473e-05	0.000576016
H2BC7	566.25	-0.891677	0.213722	-4.17213	3.01768e-05	0.000579236
CCDC167	228.034	-1.07984	0.258826	-4.17205	3.01875e-05	0.000579236
KPNA6	6106.81	0.814203	0.19524	4.17027	3.04233e-05	0.000582358
HAUS1	357.274	-0.934046	0.223969	-4.17043	3.04023e-05	0.000582358
MAPKAPK5-AS1	215.791	-0.869965	0.208637	-4.16976	3.04914e-05	0.00058296
RNASEH2C	352.45	-0.898899	0.215786	-4.16569	3.10413e-05	0.000592762
NME4	811.849	-0.800755	0.19226	-4.16496	3.11406e-05	0.000593946
SF3B1	8145.64	0.837872	0.201331	4.16166	3.15948e-05	0.000601888
TMEM208	435.205	-0.859109	0.206559	-4.15914	3.19448e-05	0.000607829
LAMA3	2383.59	0.782553	0.188207	4.15795	3.21121e-05	0.000610283
IL17RD	397.822	1.09865	0.264353	4.15599	3.23885e-05	0.000614803
ZKSCAN2-DT	29.3054	-2.23286	0.537496	-4.15419	3.26439e-05	0.000618913
RPS24	9640.53	-0.864829	0.208396	-4.14993	3.32571e-05	0.00062979
CHST3	4790.73	1.09348	0.263521	4.1495	3.33198e-05	0.000630227
AC021106.1	115.991	1.52729	0.36819	4.1481	3.35248e-05	0.000633352
NEDD4	1994.01	0.730239	0.176089	4.14699	3.36876e-05	0.000635674
MRPS36	98.9483	-1.15965	0.279788	-4.14475	3.4019e-05	0.000641167
RN7SL88P	11.7156	-3.09662	0.747208	-4.14425	3.40922e-05	0.000641787
RPL18AP3	31.4265	-1.76935	0.42721	-4.14164	3.44835e-05	0.000648388
UQCRB	1448.8	-0.780399	0.188494	-4.14018	3.47032e-05	0.000650981
AL031432.4	22.3185	-2.25353	0.544287	-4.14033	3.46801e-05	0.000650981
CIAO2B	304.984	-1.03049	0.248943	-4.13944	3.48154e-05	0.000652317
DLC1	8382.17	0.668887	0.161617	4.13872	3.49246e-05	0.000653595
ZNF609	6953.41	0.674388	0.163066	4.13566	3.53932e-05	0.000660812
PCM1	7552.4	0.669133	0.161787	4.13589	3.53589e-05	0.000660812
METTL5	207.254	-0.979089	0.236773	-4.13514	3.54735e-05	0.000661536
GSEC	56.7581	-1.40088	0.33883	-4.13447	3.55771e-05	0.000662691
PARP4	5582.02	0.833197	0.201602	4.13288	3.58239e-05	0.000666508
THAP12	1069.16	1.00345	0.242854	4.13189	3.59788e-05	0.000667176
VAMP8	343.89	-0.900646	0.217976	-4.13185	3.59854e-05	0.000667176
RPS28P7	297.369	-1.29469	0.313343	-4.13186	3.59839e-05	0.000667176
SIPA1L1	2449.44	0.811465	0.196512	4.12934	3.6381e-05	0.000673725
PKIG	1060.39	-0.813284	0.196974	-4.12889	3.64511e-05	0.00067424
MET	14751.9	0.783628	0.189867	4.12724	3.67138e-05	0.000678311
RAPGEF5	2773.18	0.81734	0.198084	4.12623	3.68765e-05	0.000680527
H3C13	133.058	-1.02089	0.247434	-4.12592	3.69252e-05	0.000680637
MAVS	7650.28	0.872459	0.211497	4.12516	3.70476e-05	0.000682103
PHLPP1	659.584	0.797301	0.193362	4.12336	3.73391e-05	0.000686678
SPG11	1438.61	0.82504	0.200215	4.12078	3.77591e-05	0.000693601
ELP2	1506.82	0.695709	0.168876	4.11965	3.79454e-05	0.000696219
MON2	1412.42	0.873959	0.212177	4.11901	3.805e-05	0.000696533
UBE3B	1861.79	0.733564	0.178083	4.11922	3.80152e-05	0.000696533
ANAPC15	368.19	-0.957665	0.232562	-4.1179	3.82347e-05	0.000699111
TANC2	1762.54	0.903248	0.219501	4.11501	3.87164e-05	0.000707107
KIF13A	4757.21	0.899697	0.218715	4.11355	3.89617e-05	0.000709429
PTPRB	35098.9	0.791162	0.192335	4.11346	3.89772e-05	0.000709429
ACOT13	183.401	-1.00557	0.244452	-4.11359	3.89556e-05	0.000709429
AL117336.2	27.2967	-1.94557	0.473133	-4.11211	3.92065e-05	0.000712788
ARGLU1	898.498	-0.860926	0.209514	-4.10915	3.97117e-05	0.00072115
PLCL2	648.619	0.783142	0.190615	4.1085	3.98236e-05	0.000722358
ARHGEF12	16447.2	1.03501	0.251943	4.10812	3.98887e-05	0.000722701
AC092171.3	24.5827	-1.91022	0.465016	-4.10787	3.99332e-05	0.000722701
SNHG10	125.965	-1.22335	0.297864	-4.10707	4.00716e-05	0.000724382
MECOM	4190.18	0.633389	0.154313	4.10456	4.05077e-05	0.000731436
ACSL1	1117.16	0.685213	0.167232	4.09739	4.1784e-05	0.000752775
HSPE1	122.673	-1.34088	0.327234	-4.09761	4.17442e-05	0.000752775
KLHL11	638.697	0.735827	0.179743	4.09377	4.24412e-05	0.000763749
SLFN11	3873.09	0.688632	0.168241	4.09312	4.25605e-05	0.000765033
JAGN1	683.554	-0.740135	0.180842	-4.09273	4.26324e-05	0.000765461
DOCK7	1709.44	0.917284	0.224162	4.09206	4.27553e-05	0.000766803
SMCHD1	2735.49	0.790022	0.193096	4.09135	4.28875e-05	0.000768309
CZIB	368.059	-0.815548	0.199432	-4.08935	4.32585e-05	0.000774084
ZSCAN20	335.96	0.858799	0.210077	4.08802	4.35065e-05	0.000777648
RPL26L1	303.978	-0.858523	0.210084	-4.08656	4.37811e-05	0.000781679
AGO2	7801.18	1.06166	0.259867	4.08542	4.39968e-05	0.000784206
RLF	863.54	0.888539	0.217497	4.08529	4.40211e-05	0.000784206
H2AC16	569.757	-0.863212	0.211312	-4.08501	4.40745e-05	0.00078428
ARHGAP21	8356.02	1.02865	0.251869	4.08407	4.42545e-05	0.000786605
LARP1	22412.7	0.620967	0.152283	4.07772	4.5479e-05	0.000807468
SLC23A2	5076.12	0.81665	0.200319	4.07674	4.56717e-05	0.000809985
DANCR	358.997	-1.05947	0.259903	-4.0764	4.57377e-05	0.000810254
DCAF7	5954.48	0.961167	0.235804	4.07613	4.57923e-05	0.00081032
DHX8	3317.27	0.842776	0.206779	4.07573	4.58694e-05	0.000810783
PHKB	1800.4	0.818187	0.200879	4.07302	4.64066e-05	0.000817556
FKBP1A	5694.28	-0.708356	0.173893	-4.07352	4.63085e-05	0.000817556
H2BC15	496.56	-0.841373	0.20656	-4.07326	4.63594e-05	0.000817556
ADCY1	108.08	1.12016	0.275053	4.07251	4.65097e-05	0.000818467
FOXO3	839.087	0.824202	0.202405	4.07205	4.66012e-05	0.000819025
TNS1	4287.86	0.742176	0.182271	4.07183	4.66442e-05	0.000819025
AGAP1	1164.55	0.744002	0.18275	4.07114	4.67843e-05	0.00082058
AC118553.2	12.0857	-3.29428	0.809431	-4.06987	4.70398e-05	0.000824154
GFPT1	2704.12	0.691561	0.169972	4.06867	4.72813e-05	0.000827475
AP000695.3	153.361	0.95916	0.235771	4.06818	4.73814e-05	0.000828316
KPNB1	23990	0.699993	0.172122	4.06685	4.76526e-05	0.000832144
KAT6B	1432.66	0.746479	0.183596	4.06589	4.78501e-05	0.000834677
WDR35	621.009	0.70897	0.174421	4.06471	4.80929e-05	0.000837996
BOLA3	123.631	-1.07534	0.264575	-4.06441	4.81537e-05	0.000838138
MRPL11	561.82	-0.774827	0.190707	-4.06293	4.84608e-05	0.000842562
TMED2-DT	75.0893	-1.17618	0.289588	-4.06157	4.87447e-05	0.000846574
HSCB	108.792	-1.14465	0.281903	-4.06044	4.8981e-05	0.000849752
IQGAP1	41918	0.888421	0.218814	4.06016	4.90386e-05	0.000849824
NBPF20	191.713	1.13439	0.279431	4.05965	4.91466e-05	0.00085077
RAB3B	5423.85	1.22553	0.301962	4.05856	4.93769e-05	0.000853829
SNHG7	587.268	-0.859749	0.211987	-4.05566	4.99923e-05	0.000863532
DNAJC19	122.576	-1.06746	0.263247	-4.05495	5.01444e-05	0.000865221
ITPA	360.821	-0.778811	0.192118	-4.05383	5.03868e-05	0.000868463
NEDD8	361.061	-0.906922	0.22386	-4.05129	5.09352e-05	0.000876966
INO80	2215.99	0.668688	0.165107	4.05002	5.12124e-05	0.000880787
SLC25A28	291.738	-0.842736	0.208125	-4.04919	5.13954e-05	0.000882981
ATP5MC2	997.138	-0.828311	0.204712	-4.04622	5.20507e-05	0.000893275
CISD3	234.77	-0.868762	0.214953	-4.04164	5.30783e-05	0.000909931
POLA1	1281.48	0.854699	0.21151	4.04095	5.3235e-05	0.000911636
POLR2J	269.637	-1.13809	0.281677	-4.0404	5.33594e-05	0.000912785
PFDN6	381.429	-0.907229	0.224704	-4.03743	5.40397e-05	0.000923429
TRMT112	718.236	-0.765955	0.189729	-4.03709	5.41186e-05	0.000923787
MED13	5480.58	0.930095	0.230601	4.03336	5.49859e-05	0.000935583
STAG1	2233.11	0.674728	0.167284	4.03342	5.49708e-05	0.000935583
RTRAF	1248.85	-0.716208	0.177564	-4.03351	5.49492e-05	0.000935583
LYAR	841.602	-0.680405	0.168752	-4.03198	5.53085e-05	0.000940067
MIR100HG	274.053	-0.861222	0.213618	-4.0316	5.53993e-05	0.000940607
NPEPPS	2992.87	0.734623	0.182337	4.02894	5.60284e-05	0.000947249
ATP6V0B	1091.28	-0.77628	0.192654	-4.0294	5.59199e-05	0.000947249
BRI3	959.321	-0.872631	0.216586	-4.02904	5.60057e-05	0.000947249
EPB41L4A-AS1	180.236	-1.06436	0.264141	-4.0295	5.5895e-05	0.000947249
H2BC8	1209.39	-0.812791	0.201765	-4.02841	5.61556e-05	0.000948393
AGO1	4170.91	1.12031	0.278238	4.02646	5.66218e-05	0.000954241
DPYSL3	7279.84	0.640936	0.159171	4.02671	5.65622e-05	0.000954241
COPA	10994.9	0.940644	0.233655	4.02578	5.67877e-05	0.000955259
TRIM32	677.476	0.741067	0.184095	4.02547	5.68621e-05	0.000955259
SVBP	100.388	-1.12536	0.279549	-4.02563	5.68227e-05	0.000955259
H2AC12	746.957	-0.844202	0.209762	-4.02457	5.70801e-05	0.000957911
ABCA1	2185.92	0.672209	0.167155	4.02147	5.78358e-05	0.000969572
AC037198.1	579.087	-0.871129	0.216634	-4.02119	5.79047e-05	0.000969706
SSNA1	601.788	-0.789307	0.196556	-4.01568	5.92744e-05	0.00099113
MRPL13	298.87	-0.850849	0.211889	-4.01555	5.93085e-05	0.00099113
CFAP54	743.535	0.85733	0.213561	4.01444	5.95866e-05	0.000994734
ZNF629	1273.66	0.698382	0.173986	4.01401	5.96964e-05	0.000995524
OSBPL11	1024.35	0.68605	0.170932	4.01359	5.98009e-05	0.000996223
MYO10	20626.7	0.69772	0.173905	4.01208	6.01871e-05	0.00100161
SRGN	19458.4	-0.739707	0.1844	-4.01143	6.03519e-05	0.0010033
ZBTB34	747.407	0.810967	0.202194	4.01084	6.05024e-05	0.00100476
RPL39L	116.715	-1.05439	0.262929	-4.01018	6.06737e-05	0.0010059
RN7SL507P	13.6265	-2.99178	0.746064	-4.01008	6.06978e-05	0.0010059
OCRL	1245.21	0.641761	0.160075	4.00912	6.09459e-05	0.00100812
POLR2H	504.4	-0.794129	0.198083	-4.00907	6.09583e-05	0.00100812
NUP98	7702.97	0.840246	0.209631	4.00822	6.11788e-05	0.00101072
AC007406.5	175.254	1.07134	0.267425	4.00613	6.17212e-05	0.00101626
MTF1	966.741	0.810118	0.202223	4.00607	6.17367e-05	0.00101626
TRAPPC1	499.68	-0.963256	0.240427	-4.00644	6.16418e-05	0.00101626
CARD16	156.088	-1.32891	0.331735	-4.00595	6.17693e-05	0.00101626
YIF1B	1157.54	-0.727505	0.181698	-4.00393	6.22985e-05	0.00102391
FAM200B	83.0414	-1.16203	0.290397	-4.00152	6.2936e-05	0.00103332
SPECC1L	1576.29	0.652424	0.163094	4.0003	6.32619e-05	0.00103558
ZNF460	1570.75	0.644144	0.161012	4.00059	6.31836e-05	0.00103558
CARD19	226.376	-0.966444	0.241594	-4.00027	6.32689e-05	0.00103558
DDR2	13470.4	1.07094	0.267796	3.99909	6.3586e-05	0.00103953
MT-TI	145.507	-1.76241	0.440724	-3.99889	6.36407e-05	0.00103953
H2BC12	1517.96	-0.799578	0.200019	-3.99751	6.40115e-05	0.00104452
PTPRJ	3787.24	0.739323	0.184969	3.99702	6.41448e-05	0.00104562
CIB1	438.976	-0.844836	0.211383	-3.9967	6.4231e-05	0.00104595
REV3L	3189.44	0.90654	0.226996	3.99364	6.50664e-05	0.00105848
THADA	1504.53	0.981021	0.245739	3.99212	6.54843e-05	0.00106419
SIK2	1301.31	0.691198	0.173171	3.99141	6.56804e-05	0.00106629
CELF1	5052.57	0.726573	0.182058	3.99088	6.58282e-05	0.00106703
SYNM	2405.46	0.704875	0.176626	3.99077	6.58601e-05	0.00106703
DPY30	184.819	-0.901474	0.226074	-3.98752	6.67687e-05	0.00108065
NDUFA12	473.22	-0.986536	0.247541	-3.98535	6.73818e-05	0.00108946
H2AC11	1351	-0.850129	0.213364	-3.98441	6.7649e-05	0.00109267
GEMIN5	3152.76	1.05218	0.264136	3.98346	6.79187e-05	0.00109516
PHLDB2	5930.84	0.648179	0.162723	3.98333	6.79575e-05	0.00109516
NCOR1	11237.8	0.630406	0.158268	3.98315	6.80091e-05	0.00109516
DIAPH1	13480.4	0.804291	0.201974	3.98215	6.8294e-05	0.00109699
TNPO1	10997.5	0.712222	0.178859	3.98203	6.83293e-05	0.00109699
H3C11	836.355	-0.787924	0.19787	-3.98204	6.83265e-05	0.00109699
EPB41L5	804.435	0.862354	0.216576	3.98177	6.84049e-05	0.0010971
ETV3	1641.78	0.794119	0.19947	3.98115	6.85827e-05	0.00109884
COPRS	397.686	-0.745807	0.187465	-3.97837	6.93879e-05	0.00111063
HLCS	902.19	0.734772	0.184747	3.97719	6.97346e-05	0.00111505
H2AC6	969.35	-0.68925	0.173315	-3.97685	6.98329e-05	0.00111551
SNHG6	111.829	-1.09467	0.275323	-3.97596	7.00966e-05	0.00111859
WDR37	1250.57	0.719026	0.180894	3.97486	7.04221e-05	0.00112267
MFF	520.705	-0.741871	0.186683	-3.97396	7.06874e-05	0.00112577
ATXN1L	2776.44	0.913501	0.229966	3.97233	7.11721e-05	0.00113122
NRDC	4713.92	0.59406	0.149541	3.97256	7.11042e-05	0.00113122
CFAP36	295.242	-0.797994	0.200963	-3.97084	7.16192e-05	0.0011372
PRICKLE2	569.876	0.999511	0.251811	3.9693	7.20843e-05	0.00114344
RREB1	3599.92	0.73297	0.184716	3.96808	7.24533e-05	0.00114701
TSPO	1281.65	-0.930517	0.234492	-3.96822	7.24107e-05	0.00114701
COX5B	738.171	-0.980135	0.247245	-3.96422	7.36354e-05	0.00116457
MRPL18	631.561	-0.738597	0.186375	-3.96297	7.40235e-05	0.00116954
TMEM242	485.607	-0.736451	0.185963	-3.96021	7.48843e-05	0.00118197
OLMALINC	167.012	-1.00654	0.254189	-3.95981	7.50101e-05	0.00118278
BUD31	630.021	-0.790222	0.199613	-3.95878	7.53342e-05	0.00118672
NAA38	426.67	-1.06443	0.269144	-3.95488	7.65735e-05	0.00120505
H2BC9	664.948	-0.859372	0.217318	-3.95444	7.67142e-05	0.00120607
AKAP11	3225.44	0.705681	0.178483	3.95377	7.69286e-05	0.00120825
FGD5	10283.9	0.676539	0.171255	3.95047	7.79994e-05	0.00122346
AL590867.2	77.1998	-1.27148	0.321868	-3.95031	7.80505e-05	0.00122346
COMMD6	164.715	-1.35284	0.342554	-3.94928	7.8385e-05	0.00122749
SLC4A8	1646.89	0.940497	0.238191	3.9485	7.86416e-05	0.0012303
ASXL1	5233.62	0.774697	0.196259	3.94731	7.90349e-05	0.00123403
C19orf48	855.019	-0.802725	0.20335	-3.94751	7.89687e-05	0.00123403
BEX3	1548.74	-0.739563	0.187391	-3.94662	7.92607e-05	0.00123634
KLHL9	1484.16	0.642627	0.162844	3.94628	7.93743e-05	0.0012369
KRTCAP2	28.5431	-1.95559	0.495722	-3.94493	7.98235e-05	0.00124269
MYO1D	3699.3	0.759934	0.192685	3.94391	8.01641e-05	0.00124677
NORAD	11228.4	0.734862	0.186349	3.94348	8.03071e-05	0.00124778
AC006387.1	9.59967	-3.56234	0.903586	-3.94245	8.06546e-05	0.00125195
RPS9	4716.11	-0.751651	0.190681	-3.94192	8.08318e-05	0.00125226
TCEAL1	91.4765	-1.11756	0.2835	-3.942	8.08038e-05	0.00125226
PIK3R4	2802.1	1.0466	0.265611	3.94036	8.13587e-05	0.0012592
ATP5MC3	917.832	-0.675756	0.171536	-3.93945	8.16681e-05	0.00126276
NUP153	3946.46	0.607106	0.154172	3.93784	8.22173e-05	0.00127002
NALCN	1169.61	0.869914	0.220956	3.93705	8.24899e-05	0.001273
EBLN2	15.3117	-2.52473	0.641753	-3.93412	8.35025e-05	0.00128738
BRWD1	2119.59	0.866882	0.22038	3.93358	8.36912e-05	0.00128904
NFATC2	1531.5	0.778256	0.197879	3.93299	8.38951e-05	0.00129093
NR3C1	1531.22	0.699257	0.177811	3.93259	8.40345e-05	0.00129183
NUP160	2110.7	0.984591	0.250417	3.9318	8.43106e-05	0.00129468
PTPRD	6900.85	0.851909	0.216686	3.93154	8.44026e-05	0.00129468
ZNF217	2099.76	0.696442	0.17715	3.93137	8.44639e-05	0.00129468
XPO5	3288.41	0.88219	0.224529	3.92907	8.52758e-05	0.00130336
MAP3K5	634.204	0.771986	0.196472	3.92924	8.52147e-05	0.00130336
HNRNPA2B1	12373.4	-0.641882	0.163357	-3.92932	8.51879e-05	0.00130336
CD99	21491	-0.6609	0.168359	-3.92553	8.65374e-05	0.00132132
TTC1	844.026	-0.771714	0.196599	-3.92531	8.66165e-05	0.00132132
AC078846.1	61.552	-1.37224	0.349638	-3.92475	8.68216e-05	0.00132318
UBE4A	8383.94	0.784138	0.199947	3.92174	8.79121e-05	0.00133727
ZNF473	371.964	0.741896	0.189175	3.92173	8.7914e-05	0.00133727
EDF1	1999.44	-0.713503	0.181956	-3.9213	8.80729e-05	0.00133841
ASAP2	4134.34	0.625056	0.159454	3.91997	8.85589e-05	0.00134342
NUDT1	107.22	-0.980722	0.250188	-3.91994	8.85717e-05	0.00134342
BAZ1B	9615.12	0.61926	0.157989	3.91963	8.8686e-05	0.00134388
USP54	659.466	0.858325	0.218994	3.91939	8.87723e-05	0.0013439
SOGA1	7374.98	0.743256	0.189681	3.91846	8.91164e-05	0.00134783
ZNF593	209.757	-0.924968	0.236073	-3.91814	8.92347e-05	0.00134834
S100A11	1292.47	-0.922899	0.235598	-3.91725	8.95643e-05	0.00135204
ZBTB10	1136.05	0.719327	0.183687	3.91605	9.00104e-05	0.00135654
COPB1	4735.65	0.712101	0.181844	3.91599	9.00329e-05	0.00135654
TOP2B	6346.94	0.620096	0.158395	3.91488	9.045e-05	0.00136025
MT-ND6	20099.9	-1.4211	0.362984	-3.91505	9.03849e-05	0.00136025
KIAA0232	1842.87	0.735971	0.188017	3.91438	9.06382e-05	0.0013618
COMMD3	40.8674	-1.48963	0.380588	-3.91401	9.07765e-05	0.00136259
SNHG20	126.365	-1.07527	0.274963	-3.91061	9.20642e-05	0.00138062
H2BC3	386.455	-0.982208	0.251201	-3.91005	9.22779e-05	0.00138252
NENF	259.976	-1.1291	0.288799	-3.90963	9.24369e-05	0.0013836
AHNAK2	33128.9	1.37041	0.350736	3.90723	9.33609e-05	0.00139612
AC027290.3	89.4036	-1.38714	0.355433	-3.90268	9.51331e-05	0.00142128
AC092119.2	9.91862	-3.29415	0.844223	-3.90199	9.54049e-05	0.00142401
SNRNP35	282.694	-0.803902	0.206208	-3.8985	9.67908e-05	0.00144334
JMY	643.862	0.899849	0.230974	3.89588	9.78418e-05	0.00145765
POGZ	3254.44	0.635437	0.163244	3.89255	9.91955e-05	0.00147644
MZT2A	338.489	-0.961983	0.247151	-3.89229	9.93044e-05	0.00147668
ARL3	207.499	-0.818799	0.210423	-3.89122	9.9743e-05	0.00148182
DHX36	1758.32	0.66531	0.171083	3.88882	0.000100731	0.00149371
H2BC4	1216.3	-0.807078	0.207535	-3.88889	0.000100705	0.00149371
WNK1	12382.4	0.584072	0.150241	3.88756	0.000101258	0.00150012
ORMDL2	817.008	-0.727363	0.18717	-3.88611	0.000101862	0.00150628
Z93930.2	18.8065	-2.21307	0.569477	-3.88615	0.000101847	0.00150628
CRKL	4281.62	0.89248	0.229711	3.88522	0.000102235	0.00151039
MCRIP2	108.929	-1.11576	0.287239	-3.88443	0.000102569	0.00151251
RN7SL494P	13.2616	-2.95257	0.760091	-3.88449	0.000102544	0.00151251
NF2	10395.5	0.634565	0.163445	3.88243	0.000103418	0.00152362
AMER1	397.795	0.887195	0.228628	3.88052	0.000104233	0.0015342
IREB2	1746.93	0.794574	0.204863	3.87857	0.000105073	0.00154514
XRN2	2898.06	0.614982	0.158814	3.87235	0.000107791	0.00158365
SNAPIN	225.01	-0.851964	0.220231	-3.8685	0.000109505	0.00160735
PIN1	682.808	-0.788016	0.203732	-3.86791	0.000109774	0.00160982
ARL16	329.887	-0.937713	0.242613	-3.86506	0.000111061	0.00162719
DENND5B	1162.7	0.908454	0.235187	3.86269	0.000112146	0.00164089
FAM174C	412.824	-0.8485	0.219672	-3.86257	0.000112202	0.00164089
LPIN2	1930.74	0.690779	0.178903	3.8612	0.000112832	0.00164859
MFHAS1	1583.6	0.700709	0.181499	3.86067	0.000113076	0.00165065
NUDCD2	275.833	-0.873273	0.226281	-3.85924	0.00011374	0.00165881
ETHE1	258.183	-0.874009	0.226534	-3.85819	0.000114232	0.00166446
DYRK1A	2573.5	0.6393	0.165788	3.85614	0.000115193	0.00167693
CLCN5	3662.71	1.08913	0.282547	3.85467	0.000115884	0.00168391
Z95331.1	52.0823	-1.45155	0.376565	-3.8547	0.000115869	0.00168391
USP32	2510.28	0.799836	0.207517	3.85432	0.000116054	0.00168484
RAMP2	251.346	-1.13233	0.293935	-3.85231	0.000117011	0.00169719
TNS3	5205.38	0.906589	0.235378	3.85162	0.000117339	0.00169965
AC079305.4	14.1382	-2.51718	0.653557	-3.85151	0.000117394	0.00169965
GTF2A2	268.826	-0.980157	0.254504	-3.85125	0.000117515	0.00169986
NAV2	13551.6	0.895847	0.232694	3.8499	0.000118165	0.00170771
IFITM2	1762.6	-0.787191	0.204486	-3.8496	0.000118311	0.00170827
PHIP	3708.48	0.633481	0.16459	3.84884	0.00011868	0.00171178
RGS10	136.243	-1.0938	0.284204	-3.84865	0.000118769	0.00171178
ATF4	4150.79	-0.630662	0.163956	-3.84653	0.000119802	0.00172511
ZEB2	1873.82	0.632554	0.164465	3.84613	0.000119996	0.00172634
PABPC1	42044	0.812635	0.211304	3.84581	0.000120156	0.00172709
FKBP11	980.645	-0.671169	0.174543	-3.84529	0.000120411	0.00172919
PARD3B	973.857	0.817734	0.212768	3.84332	0.000121381	0.00174155
ZNF771	83.203	-1.21196	0.315431	-3.84222	0.000121925	0.00174778
HPS5	640.688	0.726794	0.189199	3.84143	0.000122318	0.00175184
ITGB1BP1	827.737	-0.703437	0.183264	-3.83839	0.000123843	0.00177208
NCOA2	1056.13	0.770667	0.200847	3.83708	0.000124507	0.00177998
LINC02739	9.35002	-3.39324	0.885058	-3.83392	0.000126118	0.00180139
PTPN21	1028.96	0.65752	0.171592	3.83187	0.000127171	0.0018122
RASSF3	3102.88	0.638079	0.166521	3.83182	0.000127197	0.0018122
AC093809.1	17.4096	-2.56964	0.67065	-3.83157	0.00012733	0.0018122
RNU2-63P	13.9334	-3.16646	0.826406	-3.8316	0.000127314	0.0018122
COMMD9	396.433	-0.809611	0.211318	-3.83125	0.000127495	0.00181293
EMC4	1168.71	-0.634048	0.165512	-3.83083	0.000127711	0.00181439
RN7SKP8	10.6249	-3.33637	0.871389	-3.82879	0.000128775	0.00182624
RN7SL497P	9.64258	-3.61821	0.944993	-3.82883	0.000128756	0.00182624
SNHG26	123.956	-1.18368	0.309182	-3.82844	0.000128961	0.00182725
AKAP12	83822.1	0.789121	0.206143	3.82803	0.000129176	0.00182856
RPS7P1	76.1238	-1.312	0.342754	-3.82782	0.000129283	0.00182856
EXOC4	2073.65	0.639222	0.167013	3.82738	0.000129517	0.00183025
AC097637.2	6.87744	-5.28802	1.38231	-3.82549	0.00013051	0.00184264
DYSF	22626.2	0.900181	0.23561	3.82064	0.000133107	0.00187764
TLN2	175.836	1.14267	0.299199	3.8191	0.000133938	0.00188603
IDE	1798.33	0.619015	0.162082	3.81915	0.000133915	0.00188603
SYNRG	2515.09	0.649593	0.170143	3.81793	0.000134578	0.00189336
IFFO2	2586.18	0.69789	0.182804	3.81769	0.000134705	0.00189347
ROR1	1379.28	0.684688	0.179387	3.81683	0.000135176	0.00189676
NEAT1	3336.35	-1.16402	0.304954	-3.81702	0.000135071	0.00189676
ATP7A	2110.26	0.761757	0.199611	3.81621	0.000135517	0.00189986
RIDA	47.7942	-1.32281	0.346707	-3.81533	0.000135998	0.00190493
FAT1	2216.33	1.12931	0.296036	3.81478	0.000136302	0.00190751
USP37	823.5	0.898127	0.235651	3.81125	0.000138265	0.00193158
FIS1	985.15	-0.724085	0.189984	-3.8113	0.000138237	0.00193158
FBXW7	1281.06	0.818998	0.214923	3.81066	0.000138599	0.00193455
MT-RNR2	18447.8	-4.47735	1.17519	-3.80989	0.000139028	0.00193884
NSRP1	713.175	-0.719405	0.188852	-3.80936	0.00013933	0.00194135
MDK	5328.82	-0.709306	0.186215	-3.80907	0.000139488	0.00194185
ATP2A2	52491.8	0.743017	0.195216	3.80613	0.000141157	0.00196338
HIKESHI	175.332	-0.933125	0.245264	-3.80457	0.000142049	0.00197406
XPO7	2817.95	0.725968	0.191008	3.80072	0.000144279	0.0020033
ITGA9	35.6731	1.58381	0.416877	3.79921	0.000145156	0.00201237
SNRNP27	183.483	-0.867654	0.22838	-3.79916	0.000145185	0.00201237
SLC7A1	26187.3	0.766693	0.201817	3.79894	0.000145314	0.00201241
PLEKHB2	2463	0.815422	0.214764	3.79683	0.000146555	0.00202751
ERG28	846.545	-0.753061	0.19836	-3.79644	0.000146786	0.00202751
H2BC6	508.285	-0.895141	0.235781	-3.79649	0.000146758	0.00202751
MSMP	612.815	-0.829499	0.218567	-3.79517	0.00014754	0.00203615
CKAP5	10287.7	0.856206	0.225628	3.79477	0.000147783	0.00203775
MTCO3P22	9.93001	-3.60578	0.950257	-3.79453	0.000147923	0.00203791
METTL16	1320.11	0.717022	0.189053	3.79271	0.00014901	0.00205111
LSM10	339.646	-0.923732	0.24364	-3.79138	0.000149816	0.00206042
PRSS3	230.281	-1.13894	0.300462	-3.79063	0.000150267	0.00206484
TCEAL8	482.344	-0.822689	0.217047	-3.79037	0.000150422	0.00206519
HMGN1	2219.83	-0.692235	0.182659	-3.78976	0.000150796	0.00206854
GLRX	98.6989	-1.10161	0.29076	-3.78873	0.000151422	0.00207534
MED23	1193.06	0.952899	0.251585	3.78758	0.00015212	0.00208149
THSD7A	3235.54	0.805729	0.21273	3.78756	0.000152132	0.00208149
CCNB1IP1	292.278	-0.756981	0.199884	-3.7871	0.000152417	0.00208359
PLP2	3570.23	-0.713953	0.188567	-3.7862	0.000152969	0.00208936
IRAK3	543.117	0.98479	0.26041	3.78169	0.000155769	0.00212032
MRPS11	540.859	-0.659059	0.174258	-3.78209	0.000155518	0.00212032
TRBC2	895.964	-0.78678	0.208046	-3.78176	0.000155726	0.00212032
Z93241.1	6.58027	-5.23878	1.38521	-3.78195	0.000155608	0.00212032
URB2	1271.33	0.873321	0.23098	3.78095	0.000156233	0.00212178
MIB1	3863.82	0.777211	0.205577	3.78062	0.000156436	0.00212178
SETDB1	1562.29	0.752837	0.199134	3.78056	0.000156478	0.00212178
DHX57	1515.73	0.741023	0.196014	3.78045	0.000156543	0.00212178
WDR36	1701.56	0.668954	0.176937	3.78075	0.000156358	0.00212178
PRKCE	1384.33	0.632445	0.167332	3.77959	0.000157085	0.00212552
RPS2P46	130.134	-1.07431	0.284232	-3.77969	0.000157024	0.00212552
TMEM218	166.401	-0.93129	0.24646	-3.77867	0.000157667	0.00213158
MICAL2	11139.8	0.727257	0.192513	3.77771	0.000158279	0.00213804
RPAIN	457.839	-0.725389	0.192065	-3.77679	0.000158862	0.0021441
SNORD104	30.5586	-2.09284	0.554174	-3.7765	0.000159046	0.00214476
GAMT	121.398	-0.938462	0.248657	-3.77412	0.000160572	0.00216352
DENND4A	1860.27	0.773944	0.205214	3.77141	0.000162331	0.00218536
TNRC6A	5288.98	0.61348	0.162692	3.77082	0.000162714	0.00218866
CDC26	67.7691	-1.17881	0.312805	-3.76852	0.000164218	0.00220703
GLRX5	482.309	-0.723874	0.192109	-3.76803	0.000164538	0.00220947
H2AC21	509.454	-0.843459	0.223885	-3.76738	0.000164973	0.00221344
IGF2BP1	5164.99	0.636399	0.168952	3.76675	0.000165386	0.00221712
DHX9	9921.53	0.866138	0.230007	3.76571	0.000166076	0.0022245
CDC42BPB	13342.2	0.731985	0.194423	3.7649	0.000166615	0.00222984
LSR	26.1118	-1.76819	0.469696	-3.76454	0.000166855	0.00223117
TBL1X	2706.76	0.892162	0.237071	3.76328	0.000167703	0.00223875
BCOR	3356.71	0.802847	0.213331	3.76339	0.000167629	0.00223875
TMEM134	82.3647	-1.19811	0.318543	-3.76123	0.000169082	0.00225528
PSMB3	1100.89	-0.679896	0.180793	-3.76063	0.000169487	0.00225878
SAP18	1083.42	-0.738933	0.196531	-3.75987	0.000169999	0.00226183
AP002387.2	34.949	-1.48499	0.394955	-3.7599	0.00016998	0.00226183
LCOR	4889.13	0.87911	0.233856	3.7592	0.000170456	0.00226602
PEX5	741.172	0.650736	0.173122	3.75883	0.000170709	0.00226748
RANBP6	1343.61	0.707144	0.188175	3.7579	0.000171347	0.00227407
DHX33	1903.47	0.637797	0.169748	3.75731	0.000171747	0.00227747
MED12	3132.61	0.880996	0.234566	3.75586	0.000172746	0.00228769
WDR19	437.519	0.835167	0.222381	3.75557	0.000172945	0.00228769
TBC1D2B	1911.32	0.592415	0.157743	3.75557	0.000172948	0.00228769
KDM3B	5108.28	0.952048	0.253523	3.75527	0.000173153	0.00228849
ARHGAP20	291.012	1.06029	0.282389	3.75473	0.000173529	0.00228967
NRIP1	5546.94	0.729444	0.194272	3.75476	0.000173508	0.00228967
PRPF8	33839.6	1.09784	0.292614	3.75184	0.000175542	0.0023143
GTF3C6	693.461	-0.728171	0.194232	-3.74897	0.000177564	0.00233902
DGKD	728.385	0.641724	0.171195	3.7485	0.000177897	0.00234147
KMT2D	22403.8	0.852982	0.227584	3.74798	0.000178261	0.00234277
DNAJC5	5311.2	0.602207	0.160677	3.74794	0.00017829	0.00234277
KLF7	3020.03	0.91146	0.243211	3.74761	0.000178529	0.00234398
RIF1	5566.62	0.726506	0.193888	3.74704	0.000178937	0.00234683
H3-3A	124.424	-0.914839	0.24416	-3.74689	0.00017904	0.00234683
GIT2	2891.24	0.641335	0.171268	3.74463	0.000180663	0.00236615
AFDN	5564.08	0.743684	0.198645	3.74379	0.000181263	0.00237206
MAPKBP1	2389.94	0.782456	0.209024	3.74338	0.00018156	0.00237399
ACVR2B	935.522	1.11701	0.29864	3.74034	0.000183773	0.00240057
NAA20	557.97	-0.66903	0.178877	-3.74017	0.000183894	0.00240057
LRP6	9462.18	0.918628	0.245636	3.7398	0.00018417	0.00240203
CAPN10-DT	56.8654	-1.31137	0.350671	-3.73961	0.000184308	0.00240203
UBE2E1	666.181	-0.714322	0.191094	-3.73806	0.000185449	0.00241493
ZBTB40	2079.25	0.658703	0.176266	3.73699	0.000186239	0.00242324
EXTL3	15636.6	0.598482	0.160204	3.73576	0.000187151	0.00243208
AC008568.1	69.5853	-1.16357	0.311478	-3.73566	0.000187224	0.00243208
SATB2	110.323	0.981365	0.262831	3.73383	0.000188589	0.00244782
PTPN11	8932.86	1.13816	0.304914	3.7327	0.000189435	0.00245332
TRPS1	534.431	0.882715	0.236485	3.73265	0.000189476	0.00245332
ABCC4	5675.71	0.818662	0.219308	3.73293	0.000189262	0.00245332
USP9Y	1233.69	0.827259	0.221641	3.73242	0.000189649	0.00245357
MAST2	2533.89	0.641646	0.172059	3.72922	0.000192073	0.00248292
EBPL	570.317	-0.800047	0.214568	-3.72864	0.000192513	0.00248659
STAT1	2521.82	0.615598	0.165109	3.72844	0.000192671	0.00248661
PRKCA	3334.26	0.776571	0.208315	3.72787	0.000193107	0.00249022
FANCI	2118.49	0.719849	0.19318	3.72631	0.000194304	0.00250161
BAZ2B	2795.35	0.573023	0.153777	3.72632	0.000194296	0.00250161
SNRNP200	13964.7	1.03736	0.278448	3.72552	0.000194914	0.00250743
ZC3HAV1	4136.31	0.582398	0.156345	3.72507	0.000195258	0.00250983
RN7SL166P	9.89324	-3.4096	0.915643	-3.72372	0.000196309	0.0025213
TMEM69	268.219	-0.800989	0.215182	-3.72239	0.000197347	0.00253259
TIMM13	895.208	-0.842221	0.226396	-3.72012	0.000199129	0.00255341
CLTCL1	180.129	1.16347	0.312784	3.71974	0.000199426	0.00255516
TUG1	6719.45	1.21361	0.326472	3.71734	0.000201334	0.00257546
YAE1	82.1025	-1.03007	0.277096	-3.71739	0.000201288	0.00257546
KANK1	4669.94	0.67461	0.181514	3.71658	0.000201941	0.00257834
SMARCC1	8755.68	0.589635	0.158651	3.71655	0.000201962	0.00257834
PFDN2	713.831	-0.790302	0.21265	-3.71645	0.000202045	0.00257834
TTC3	9300.92	1.13605	0.305715	3.71603	0.000202376	0.00258003
KIF24	448.243	0.773673	0.208207	3.71588	0.000202501	0.00258003
TTF2	1978.9	0.717658	0.193197	3.71464	0.00020349	0.00259056
ALPK3	5756.86	0.724607	0.195092	3.71418	0.000203864	0.00259258
COPG2	672.998	0.679526	0.182961	3.71404	0.000203975	0.00259258
KDELR1	5802.7	-0.594997	0.160257	-3.71278	0.000204997	0.00260349
RPL9	4209.48	-0.730902	0.196883	-3.71237	0.000205325	0.00260558
OPHN1	542.56	0.857942	0.231123	3.71205	0.000205587	0.00260683
PSENEN	194.106	-0.982225	0.264753	-3.70997	0.000207285	0.00262627
BRWD3	1246.19	0.990386	0.266972	3.7097	0.000207504	0.00262695
ACP1	479.659	-0.705047	0.190078	-3.70926	0.00020787	0.0026295
PEMT	305.259	-0.858223	0.231497	-3.70727	0.000209508	0.00264811
HELZ	4797.16	0.72729	0.196205	3.7068	0.000209898	0.00265094
GAB2	3310.43	0.749316	0.202223	3.7054	0.00021106	0.0026635
HSPA8	57031.1	0.559562	0.151023	3.70513	0.000211279	0.00266416
CEBPZOS	368.081	-0.831269	0.224372	-3.70488	0.000211494	0.00266476
CEP97	541.737	0.653841	0.176656	3.7012	0.00021458	0.0027015
DPCD	148.668	-0.894026	0.241711	-3.69874	0.000216671	0.00272568
ZXDC	592.631	0.684855	0.185242	3.69708	0.000218091	0.00274137
OTUD7B	1718.26	0.654427	0.177074	3.69578	0.000219217	0.00274873
USP22	13296.3	0.642493	0.173851	3.69566	0.000219317	0.00274873
MCMBP	2381.64	0.598812	0.162016	3.69599	0.000219028	0.00274873
ZNRD2	209.545	-0.901743	0.244004	-3.6956	0.000219367	0.00274873
TULP4	3336.97	0.720794	0.195151	3.69352	0.00022117	0.00276915
GADD45A	575.829	-0.681904	0.184645	-3.69306	0.000221573	0.00277201
MPRIP	15527.3	0.680328	0.184236	3.6927	0.000221889	0.00277378
FXYD5	7666.09	-0.824745	0.223379	-3.69213	0.000222384	0.00277779
NNAT	135.008	-0.969638	0.262641	-3.69188	0.000222605	0.00277838
NCAPD3	2309.44	0.77363	0.209582	3.69131	0.000223105	0.00278244
URB1	5929.54	1.10063	0.298263	3.69013	0.000224136	0.0027931
GREB1L	268.741	0.83808	0.227132	3.68984	0.000224393	0.00279412
MPC2	180.891	-0.816074	0.221343	-3.68692	0.000226987	0.00282422
FBN1	25205.8	0.898512	0.243745	3.68628	0.000227554	0.00282906
APBB2	8853.01	0.754929	0.204841	3.68543	0.000228317	0.00283633
NAA10	517.474	-0.788508	0.214031	-3.68409	0.000229526	0.00284912
KBTBD6	499.464	0.671012	0.182157	3.68369	0.000229878	0.00285127
APOB	590.97	0.763674	0.207329	3.68339	0.00023015	0.00285243
MPDU1	1931.42	-0.627065	0.170266	-3.68286	0.000230628	0.00285613
FLNB	157509	1.12755	0.306293	3.68129	0.000232053	0.00287155
PLEKHM3	646.904	0.856315	0.232698	3.67994	0.000233293	0.00288465
PREP	1406.59	0.753364	0.204737	3.67967	0.000233536	0.00288541
SAMD4A	3675.57	0.677564	0.184161	3.6792	0.000233965	0.00288847
SSR2	12732.8	-0.640744	0.174193	-3.67836	0.000234736	0.00289574
MIR222HG	127.823	-1.28864	0.350415	-3.67748	0.000235552	0.00290356
THAP9-AS1	151.941	-0.986211	0.268252	-3.67643	0.000236522	0.00291327
COA3	256.63	-0.861566	0.23446	-3.67467	0.000238153	0.00293109
RANGRF	287.517	-0.923013	0.251224	-3.67406	0.000238724	0.00293585
DNAJC6	242.293	0.84332	0.22955	3.67379	0.000238977	0.00293669
NDUFS1	3607.37	0.573433	0.156139	3.67257	0.000240125	0.00294852
U2AF1L5	10.6706	-2.957	0.805286	-3.67199	0.000240669	0.00295293
FANCD2	1043.8	0.890716	0.242655	3.67071	0.000241874	0.00296543
WWC3	3471.47	0.676285	0.184351	3.66847	0.000244004	0.00298465
PTK2	7669.12	0.650417	0.177294	3.66858	0.000243904	0.00298465
TRAPPC2L	418.875	-0.702494	0.191479	-3.66878	0.000243707	0.00298465
TMEM88	322.548	-0.911738	0.248564	-3.66803	0.00024443	0.00298756
MT-TL1	65.4902	-2.02016	0.550964	-3.66658	0.000245812	0.00300215
FRA10AC1	223.675	-0.819541	0.223545	-3.66612	0.000246258	0.00300529
CYFIP1	6367.22	0.737259	0.201184	3.6646	0.000247729	0.00302093
ATP6V1A	2524.26	0.650924	0.177642	3.66424	0.000248071	0.00302279
CUTA	710.14	-0.733235	0.200178	-3.66291	0.000249365	0.00303623
SEC24A	1754.98	0.595971	0.162714	3.66269	0.00024958	0.00303652
FOSL2	5086.58	0.595435	0.162606	3.66183	0.000250425	0.00304448
RICTOR	1927.42	0.671461	0.183391	3.66136	0.000250879	0.00304767
AL138963.4	228.596	-0.934936	0.255522	-3.65892	0.000253277	0.00307445
GBF1	7302.9	0.917947	0.250938	3.65806	0.000254134	0.00308251
PPP1R9A	612.901	1.01921	0.278705	3.65695	0.00025523	0.00308276
CDYL2	4137.3	0.896268	0.245084	3.65698	0.000255209	0.00308276
SERTAD2	954.182	0.786923	0.215168	3.65726	0.00025493	0.00308276
ZNF507	1701.26	0.694216	0.189842	3.65682	0.000255364	0.00308276
NAXE	933.161	-0.650784	0.177972	-3.65667	0.000255509	0.00308276
MRPS15	886.051	-0.696241	0.19039	-3.65691	0.000255271	0.00308276
SNHG25	16.0022	-2.28567	0.624999	-3.65709	0.000255099	0.00308276
TTC27	788.865	0.717247	0.196222	3.65529	0.000256896	0.00309714
CLEC2B	221.422	-0.963884	0.263748	-3.65456	0.000257625	0.00310358
GON4L	2758.13	0.713842	0.1955	3.65137	0.000260849	0.00314005
TPP2	1970.29	0.700122	0.191944	3.64752	0.000264781	0.00318059
NR3C2	954.144	0.628518	0.172305	3.64771	0.000264589	0.00318059
GPX1	3218.82	-0.817168	0.22406	-3.6471	0.000265215	0.00318059
FAM24B	72.8411	-1.08991	0.298827	-3.64731	0.000264996	0.00318059
RN7SL147P	7.82339	-4.51835	1.23886	-3.6472	0.000265115	0.00318059
USP31	2710.24	1.09906	0.30144	3.64603	0.00026632	0.00319077
HOXA-AS2	91.276	-1.28052	0.351224	-3.64589	0.000266465	0.00319077
NCAPG2	2298.96	0.693387	0.190256	3.64449	0.000267917	0.00320575
ZNF521	3847.77	0.722163	0.198167	3.64421	0.00026821	0.00320684
NRGN	401.833	-0.777608	0.21342	-3.64356	0.000268891	0.00321257
FOXN3	2366.77	1.15673	0.31751	3.64313	0.000269345	0.00321317
MIEN1	235.683	-0.940315	0.258099	-3.64323	0.000269235	0.00321317
DDB1	11328.2	0.831228	0.228199	3.64256	0.000269939	0.00321785
ZNF646	1541.46	0.710145	0.194974	3.64226	0.000270255	0.00321921
SHC3	157.47	1.08414	0.297695	3.64177	0.000270767	0.0032229
APRT	870.581	-0.825691	0.226748	-3.64145	0.000271105	0.00322451
KALRN	718.007	0.662537	0.181977	3.64078	0.000271811	0.00323049
CCDC93	1873.55	0.794416	0.218311	3.63893	0.000273776	0.00325142
TMEM255B	802.456	-0.626619	0.172244	-3.63798	0.000274788	0.00326101
LINC01004	9.49188	-2.99916	0.82453	-3.63741	0.00027539	0.00326571
RP9	144.067	-0.89079	0.244974	-3.63626	0.000276621	0.00327788
GIGYF2	3915.29	0.611516	0.168284	3.63384	0.000279232	0.00330635
CD93	144030	0.815925	0.224634	3.63225	0.000280962	0.00332191
RN7SKP11	8.89528	-3.31349	0.912196	-3.63243	0.000280765	0.00332191
ZNF616	369.874	0.894111	0.246254	3.63085	0.000282485	0.00333743
JCAD	7646.9	0.792309	0.218236	3.63052	0.000282846	0.00333922
AC145207.5	258.485	0.89512	0.24659	3.63	0.000283423	0.00334142
MCM10	1329.22	0.654243	0.180237	3.62989	0.000283539	0.00334142
NDUFA5	263.433	-0.77529	0.213591	-3.62978	0.000283662	0.00334142
DCTPP1	484.727	-0.750949	0.206905	-3.62944	0.000284034	0.00334333
GFOD1	1530.83	0.986562	0.27187	3.6288	0.00028474	0.0033467
SEC23IP	2257.75	0.623877	0.171921	3.62886	0.000284674	0.0033467
SPRY4	2142.62	0.649548	0.179016	3.62844	0.000285138	0.0033489
CDK5RAP2	3185.26	0.673886	0.185749	3.62794	0.000285697	0.00335299
ZNF827	1644.82	0.677658	0.186832	3.6271	0.000286618	0.00335661
GEMIN6	229.661	-0.731289	0.201601	-3.62741	0.000286282	0.00335661
SYF2	517.485	-0.765493	0.211049	-3.62709	0.000286637	0.00335661
NCAPD2	6969.91	0.852296	0.235125	3.62487	0.000289112	0.0033831
SPTAN1	48276.1	1.07423	0.29642	3.624	0.000290082	0.00338698
ZNF142	1896.89	0.594263	0.163975	3.62411	0.000289959	0.00338698
ZCCHC9	196.251	-0.836525	0.230816	-3.62421	0.000289848	0.00338698
NET1	1666.72	0.569316	0.157187	3.6219	0.000292449	0.00341212
MED21	327.305	0.964658	0.266383	3.62131	0.000293113	0.00341565
TUT7	1882.31	0.610937	0.168719	3.62103	0.000293437	0.00341565
OTUD6B-AS1	202.509	-0.871338	0.240639	-3.62094	0.000293537	0.00341565
AC092117.1	27.3638	-1.6736	0.462209	-3.62087	0.000293609	0.00341565
ANKRD27	1294.57	0.579027	0.160055	3.61768	0.00029725	0.00345548
CYP4F26P	152.056	1.16458	0.322023	3.61644	0.000298677	0.00346865
RPL36A	57.1601	-1.66699	0.460962	-3.61632	0.000298818	0.00346865
POLR2G	338.032	-0.715211	0.197811	-3.61562	0.000299628	0.00347551
RPL10A	6638.88	-0.61377	0.169809	-3.61448	0.000300954	0.00348835
MTREX	1790.82	0.664822	0.18398	3.61356	0.000302016	0.00349811
BDP1	5286.54	0.759587	0.210236	3.61303	0.000302644	0.0035003
METTL26	303.124	-0.989921	0.273979	-3.61312	0.000302531	0.0035003
KIAA0513	317.267	0.728912	0.201828	3.61154	0.000304385	0.00351787
AL157392.3	225.379	1.11113	0.307701	3.61108	0.000304927	0.00352158
TNIK	5250.83	0.671236	0.185914	3.61046	0.000305656	0.00352745
NUP155	3237.74	0.74443	0.206291	3.60864	0.00030781	0.00354974
NSD3	4243.66	0.721611	0.200001	3.60804	0.000308523	0.00355538
COMMD4	395.247	-0.721344	0.19994	-3.6078	0.000308804	0.00355605
NAA35	1024.79	0.627038	0.173914	3.60544	0.000311622	0.0035859
ZCCHC2	1825.53	0.64393	0.178675	3.60392	0.00031346	0.00360445
ZDHHC12	463.06	-0.717423	0.199103	-3.60329	0.000314219	0.00361057
BACE1-AS	402.783	1.06728	0.296277	3.60229	0.000315421	0.00362177
PTTG1	635.697	-0.775056	0.215218	-3.60126	0.000316685	0.00363366
NR5A2	1378.86	0.713587	0.198303	3.59847	0.000320096	0.00367016
BLM	776.716	0.74008	0.205708	3.59772	0.000321024	0.00367815
ERCC6L	538.223	0.687095	0.191077	3.5959	0.000323271	0.00370124
AKIP1	201.221	-0.750585	0.208748	-3.59565	0.000323589	0.00370221
ALG3	921.7	-0.679315	0.188977	-3.5947	0.000324768	0.00371303
MTRNR2L12	11.4539	-4.33058	1.20491	-3.59411	0.000325504	0.00371878
TTLL4	1677.15	0.620431	0.172682	3.5929	0.000327014	0.00373335
SELENOH	75.3425	-1.09787	0.305608	-3.59242	0.000327624	0.00373763
TANGO6	833.87	0.703133	0.195767	3.59168	0.00032855	0.00374552
FBXO11	2226.73	0.61229	0.170494	3.59128	0.000329061	0.00374598
ISOC2	279.903	-0.85393	0.237776	-3.59132	0.000329012	0.00374598
ATP7B	1454.4	0.726608	0.2024	3.58995	0.000330736	0.00376235
JMJD1C	6295.98	0.593558	0.165439	3.58777	0.000333514	0.00379125
FBXO21	1331.22	0.574064	0.160023	3.5874	0.000333996	0.00379275
MYLK-AS1	28.9341	-1.57538	0.439155	-3.5873	0.000334122	0.00379275
MRTFB	1966.16	0.720268	0.200878	3.5856	0.000336302	0.00381477
CADPS2	1517.86	0.774192	0.215941	3.58521	0.000336807	0.00381507
SIK3	954.663	0.656676	0.183158	3.5853	0.000336692	0.00381507
PPARA	412.046	1.27967	0.356976	3.58475	0.000337396	0.00381631
PIGF	217.686	-0.732522	0.204338	-3.58485	0.000337275	0.00381631
PHKA1	732.149	0.758931	0.211722	3.58456	0.000337647	0.00381644
PDCD11	9951.06	0.94988	0.265071	3.5835	0.000339024	0.00382929
POLR2B	5058.48	0.749901	0.209298	3.58293	0.000339756	0.00383484
C4orf48	101.786	-1.19945	0.334915	-3.58136	0.000341806	0.00385524
STARD13	2488.33	0.64445	0.179959	3.58108	0.000342174	0.00385666
EIF4EBP1	1068.22	-0.895494	0.250076	-3.58089	0.000342423	0.00385673
TP53BP1	5432.45	0.891895	0.249115	3.58025	0.000343263	0.00386347
TMSB10P1	27.5719	-1.88191	0.525862	-3.57871	0.000345296	0.00388361
INTS2	883	0.779483	0.217826	3.57846	0.000345625	0.00388456
RPS19BP1	593.625	-0.804526	0.224887	-3.57747	0.000346937	0.00389656
RCOR1	1848.4	0.712608	0.199204	3.57728	0.000347184	0.00389658
AFF4	8918.63	0.719903	0.201254	3.57708	0.000347456	0.00389689
HDLBP	31440.2	0.594826	0.166335	3.57607	0.000348797	0.00390917
C8orf82	146.618	-0.883086	0.246966	-3.57573	0.000349248	0.00391148
ARHGEF28	5373.23	0.747689	0.209123	3.57535	0.000349755	0.0039144
TANC1	7246.16	0.792856	0.22179	3.57481	0.000350489	0.00391648
S100A16	3860.4	-0.748821	0.209459	-3.57503	0.00035019	0.00391648
LNCTAM34A	55.1857	-1.13196	0.316662	-3.57466	0.000350678	0.00391648
ARHGEF37	306.431	0.786756	0.220107	3.57443	0.00035099	0.00391721
NBPF1	786.883	0.715144	0.20031	3.57019	0.000356716	0.00397833
HDDC2	115.732	-1.04264	0.292093	-3.56955	0.000357589	0.00398528
RNASET2	201.433	-0.847467	0.237458	-3.56891	0.000358466	0.00399226
SBF2	2222.6	0.764392	0.214259	3.5676	0.000360263	0.00400947
ATP5F1A	7848.92	0.587945	0.164812	3.56737	0.000360577	0.00401016
TOPBP1	2729.41	0.726895	0.203879	3.56532	0.00036341	0.00403885
TMEM230	627.339	-0.725311	0.203448	-3.5651	0.000363723	0.0040395
SAT2	278.877	-0.778395	0.218693	-3.55931	0.000371835	0.00412672
ORAI2	5774.44	0.558551	0.157015	3.5573	0.00037468	0.0041554
ZNF292	1556.09	0.811916	0.228267	3.55688	0.000375291	0.00415927
OTUD4	3115.26	0.716632	0.201497	3.55654	0.000375772	0.00416172
AP3B1	2240.01	0.587047	0.165176	3.55406	0.000379327	0.00419817
ICAM2	25421.9	-0.615023	0.173068	-3.55365	0.000379922	0.00420184
JRK	1423.35	0.610949	0.172008	3.55186	0.000382516	0.00422759
NNT	2993.72	0.65081	0.183248	3.55152	0.000383009	0.0042301
PHPT1	579.752	-0.914384	0.257694	-3.54833	0.000387687	0.0042788
PRR13	251.063	-0.775343	0.218605	-3.54678	0.000389974	0.00430106
ENC1	3663.74	0.579134	0.163374	3.54483	0.000392868	0.00432998
LATS2	4524.72	0.575014	0.162308	3.54273	0.000396001	0.00436149
ZC3H12C	1437.48	0.684168	0.19318	3.54161	0.0003977	0.00437552
LRRK1	1676.38	0.672541	0.189903	3.5415	0.000397853	0.00437552
EXOC8	956.716	0.625384	0.176604	3.54116	0.000398374	0.00437552
FAM162A	261.659	-0.825566	0.233131	-3.54121	0.000398297	0.00437552
C12orf75	351.02	-0.72413	0.204577	-3.53964	0.000400669	0.0043977
EMP3	1840.39	-0.669483	0.189266	-3.53726	0.000404304	0.00443453
RPL35	4481.35	-0.61487	0.173858	-3.53662	0.000405287	0.00444226
H2AZ1	2441.11	-0.607567	0.171868	-3.53508	0.000407659	0.0044648
RWDD1	396.371	-0.83185	0.235324	-3.53492	0.000407904	0.0044648
USP40	1033.62	0.711466	0.201306	3.53426	0.000408921	0.00447285
SCAND1	373.618	-0.72329	0.204694	-3.53352	0.000410063	0.0044792
PPP1R14B-AS1	37.0675	-1.3246	0.374866	-3.53354	0.000410036	0.0044792
NCR3LG1	7720.63	1.03565	0.293144	3.53289	0.000411038	0.00448677
RUBCN	1430.67	0.656351	0.185806	3.53244	0.000411737	0.00449131
DIXDC1	1514.99	0.756899	0.214326	3.53153	0.000413162	0.00450377
PARP14	3269.48	0.842811	0.238683	3.53109	0.000413854	0.00450823
KIAA1549	5933.05	0.794377	0.225061	3.5296	0.000416183	0.0045305
EP400	9230.83	0.906517	0.256901	3.52866	0.000417668	0.00454356
AC005670.3	1203.21	1.06673	0.302359	3.52801	0.000418704	0.00455173
ATP9A	10862.5	0.845495	0.239718	3.52703	0.000420247	0.00456538
FAM104B	42.553	-1.43754	0.407693	-3.52603	0.000421836	0.00457952
SHPRH	727.759	0.688793	0.195397	3.52509	0.000423341	0.00459273
TMSB4XP8	134.518	-0.906518	0.257203	-3.52452	0.000424247	0.00459942
C16orf74	394.997	-0.898399	0.254928	-3.52414	0.000424867	0.00460301
NFU1	220.131	-0.724359	0.205685	-3.52169	0.0004288	0.00463996
H2AJ	321.378	-0.74335	0.211083	-3.5216	0.000428944	0.00463996
ARL2	168.619	-0.826433	0.234695	-3.5213	0.000429437	0.00463996
MRPL34	262.774	-0.963829	0.273714	-3.5213	0.000429443	0.00463996
PSMD2	15808.2	0.713871	0.202746	3.52101	0.000429901	0.00464176
AC092164.1	7.14137	-4.56112	1.29574	-3.52009	0.000431405	0.00465485
PTRH2	663.866	-0.670198	0.19043	-3.5194	0.000432528	0.00466381
RRM1	3434.86	0.757528	0.215261	3.51911	0.000432998	0.00466572
AC008443.1	35.5839	-1.7299	0.491703	-3.51817	0.000434533	0.00467909
LINC01783	23.405	-1.91597	0.544785	-3.51692	0.000436578	0.00469794
GOLGA3	9574.18	0.552425	0.157104	3.51631	0.00043759	0.00470564
ATF7IP	3776.02	0.650153	0.184966	3.51498	0.000439785	0.00472606
MITD1	140.631	-0.829695	0.236179	-3.51299	0.000443099	0.00475846
MTND5P11	36.6297	-1.60785	0.457969	-3.51081	0.000446736	0.00479428
CDS2	8263.69	0.902048	0.257059	3.5091	0.000449619	0.00481873
NFXL1	502.053	0.622571	0.177413	3.50916	0.000449532	0.00481873
AC015849.7	12.3351	-2.63584	0.751272	-3.5085	0.000450642	0.00482644
SAT1	978.318	-0.606658	0.172934	-3.50804	0.000451423	0.00482832
AC245407.2	16.4602	-2.10611	0.60035	-3.50814	0.00045126	0.00482832
SEC16A	10838.7	0.956871	0.272786	3.50777	0.000451879	0.00482995
TIAM2	682.558	0.755425	0.215401	3.50706	0.000453091	0.00483966
ZNF28	460.963	1.16619	0.332574	3.50655	0.000453962	0.00484571
LMTK2	6002.01	0.677667	0.193348	3.50491	0.00045676	0.00487231
C1orf226	162.429	0.852227	0.243226	3.50386	0.000458575	0.00487867
ZNF236	919.718	0.638178	0.182145	3.50367	0.000458888	0.00487867
PRELID1	2271.71	-0.612355	0.174758	-3.50402	0.000458283	0.00487867
DYNLT1	593.127	-0.690779	0.197158	-3.50368	0.000458869	0.00487867
CST3	5462.1	-0.721536	0.205909	-3.50415	0.000458069	0.00487867
CTR9	2670.69	0.659195	0.188164	3.5033	0.000459538	0.00488232
CDPF1	65.0953	-1.06156	0.303059	-3.50281	0.000460386	0.00488807
DOP1B	869.672	0.878673	0.250883	3.50233	0.000461214	0.0048936
DCP1A	1597.07	0.604078	0.172512	3.50166	0.000462363	0.00490253
ARHGAP26	1058.25	0.828471	0.236641	3.50097	0.000463575	0.00490884
DUSP16	1126.73	0.765837	0.21875	3.50097	0.000463572	0.00490884
AFG3L2	2800.95	0.576113	0.164672	3.49855	0.000467791	0.0049502
PRDX5	1489.76	-0.664012	0.189828	-3.49796	0.000468823	0.00495782
NOL9	2705.96	0.548596	0.156843	3.49773	0.000469227	0.0049588
GDF11	2456.96	0.76379	0.218381	3.49751	0.000469617	0.00495962
SVIL	15290.6	0.916957	0.26222	3.49689	0.00047071	0.00496459
TRERF1	430.51	0.669282	0.191385	3.49704	0.000470444	0.00496459
GPAM	1003.02	0.696961	0.199393	3.49542	0.000473319	0.0049888
ZBED4	2253.64	0.560542	0.160434	3.4939	0.000476017	0.00501392
ATRN	12072.8	0.639601	0.183086	3.49345	0.000476827	0.00501913
DYRK3	994.027	0.745717	0.2135	3.49282	0.000477954	0.00502515
COMMD1	222.705	-0.763965	0.218727	-3.49277	0.00047803	0.00502515
RN7SKP79	7.38568	-4.02927	1.15415	-3.49113	0.000480989	0.00505292
ANKRD28	2991.49	0.705435	0.202198	3.48884	0.00048513	0.00509306
PARD3	1373.12	0.566292	0.162368	3.48771	0.00048717	0.00511033
IGFBP7	11288.3	-0.584937	0.16772	-3.48758	0.000487416	0.00511033
CDKL5	400.289	1.07435	0.308206	3.48581	0.000490646	0.00513742
LTBP1	29473.4	0.753681	0.21621	3.48587	0.000490538	0.00513742
CAMSAP2	4410.72	0.66383	0.190502	3.48464	0.000492807	0.00515411
MYL12A	3950.51	-0.650217	0.186598	-3.48459	0.000492887	0.00515411
RAB3GAP1	1815.75	0.557765	0.160263	3.4803	0.000500848	0.00523049
TMEM91	39.9679	-1.2902	0.370708	-3.48038	0.000500705	0.00523049
MGST2	682.915	-0.639594	0.183857	-3.47875	0.000503752	0.00525737
RPS3	16456.3	-0.585552	0.168435	-3.47644	0.000508123	0.00529952
GPSM3	253.188	-0.887539	0.255346	-3.47583	0.000509282	0.00530813
CWC15	665.944	-0.660447	0.190035	-3.4754	0.000510097	0.00531315
SYNGR2	2713.7	-0.608638	0.175193	-3.47409	0.000512585	0.00533557
CDK12	4998.59	0.596175	0.171619	3.47384	0.000513068	0.00533629
ZNF638	6107.55	0.549983	0.158328	3.47371	0.000513323	0.00533629
TBC1D14	1654.08	0.707687	0.203789	3.47264	0.000515364	0.005354
NAA25	1708.53	0.587882	0.16932	3.47201	0.000516578	0.0053612
SMARCA2	3546.31	0.556796	0.160371	3.47193	0.00051673	0.0053612
SNORA11F	42.4894	-1.34206	0.38657	-3.47172	0.000517133	0.00536188
H2AC15	272.568	-0.828049	0.2386	-3.47045	0.000519591	0.00538387
HMBOX1	1105.96	0.915556	0.263939	3.46882	0.000522757	0.00541315
RPARP-AS1	47.8803	-1.3293	0.383326	-3.46781	0.00052472	0.00542994
ZFR	3169.01	0.529888	0.152841	3.46692	0.000526455	0.00544437
TTC37	5286.84	0.76744	0.221374	3.46672	0.000526855	0.00544497
NDUFAB1	306.35	-0.691559	0.199554	-3.46552	0.000529206	0.00546218
EMD	543.973	-0.745391	0.215082	-3.46562	0.000529018	0.00546218
JTB	146.826	-0.948703	0.273776	-3.46525	0.000529731	0.00546405
LINC00632	244.592	0.917624	0.264865	3.4645	0.000531216	0.00547583
RPS8	11493.9	-0.665978	0.192244	-3.46423	0.000531762	0.0054779
ZSCAN29	779.744	0.751262	0.216919	3.46332	0.000533544	0.00548561
ZNF518B	2127.23	0.698402	0.20165	3.46343	0.000533337	0.00548561
ORAI1	1180.73	-0.591098	0.170669	-3.46341	0.000533366	0.00548561
ZNF525	103.662	1.47689	0.426624	3.4618	0.000536569	0.00551316
LAMC1	97772.8	0.587118	0.169629	3.46119	0.000537803	0.00552228
POMK	3161.04	0.851724	0.246115	3.46068	0.000538816	0.00552912
DLST	2881.31	0.538039	0.155548	3.45898	0.000542216	0.00555857
VPS29	462.551	-0.696476	0.201358	-3.4589	0.000542385	0.00555857
ARRB1	5156.09	0.787902	0.227825	3.45836	0.000543475	0.00556617
TRIM56	2661.26	0.559126	0.161698	3.45785	0.000544509	0.00556959
AC007066.2	27.4668	-1.76243	0.509686	-3.45786	0.000544476	0.00556959
BRMS1	720.499	-0.71191	0.205978	-3.45624	0.00054777	0.00559935
PTMA	14831.3	-0.587473	0.170045	-3.45481	0.000550683	0.00562551
IFT57	462.246	-0.624018	0.180669	-3.45393	0.000552485	0.00563359
TAF9	432.571	-0.69854	0.202246	-3.4539	0.000552534	0.00563359
DGCR6L	147.54	-0.820182	0.237443	-3.45422	0.000551885	0.00563359
AC005261.1	387.569	0.681739	0.197396	3.45366	0.000553033	0.00563507
BNC2	2612.5	0.895715	0.259378	3.45331	0.000553743	0.00563869
RN7SL732P	12.186	-2.74556	0.795118	-3.45302	0.000554341	0.00564118
ULK4	196.394	0.850774	0.246417	3.45258	0.000555254	0.00564318
NR2C2	2667.25	0.841436	0.243724	3.45241	0.000555602	0.00564318
TNFRSF12A	3119.91	-0.748352	0.216754	-3.45255	0.000555322	0.00564318
TRIM25	4508.97	0.628303	0.182024	3.45176	0.000556936	0.00564953
ZRANB1	956.752	0.585495	0.169618	3.45185	0.000556757	0.00564953
PSMD1	5862.65	0.686651	0.198941	3.45153	0.000557411	0.00565075
PGAP2	320.788	-0.651028	0.188701	-3.45005	0.000560487	0.00567832
MIR3609	16.9394	-2.37826	0.689399	-3.44976	0.000561076	0.00568067
SON	18200.9	0.68434	0.198429	3.4488	0.000563088	0.00569742
KAT14	440.995	0.640298	0.185679	3.44841	0.000563893	0.00570194
DENND5A	4090.27	0.788066	0.228558	3.44799	0.000564773	0.00570359
DGUOK	319.16	-0.702971	0.203875	-3.44804	0.000564661	0.00570359
RASSF2	4698.81	1.15656	0.335466	3.44763	0.000565527	0.00570569
RASA1	1675.22	0.566176	0.16423	3.44746	0.000565888	0.00570569
ATP5PD	805.075	-0.704165	0.204261	-3.44738	0.000566055	0.00570569
TMEM14B	147.163	-0.819679	0.237875	-3.44585	0.000569274	0.00573451
PLXNA2	110803	0.721596	0.209424	3.44562	0.000569752	0.00573464
ZNF580	230.367	-0.898334	0.260727	-3.4455	0.000570007	0.00573464
MIR181A2HG	8.79573	-3.22311	0.935609	-3.44494	0.00057119	0.00574291
SNX19	9269.86	0.621154	0.180361	3.44395	0.000573288	0.00574949
OXSR1	2049.88	0.576322	0.16734	3.44403	0.000573112	0.00574949
GPX4	3496.41	-0.857885	0.249068	-3.44438	0.000572372	0.00574949
DLGAP1-AS1	75.8241	-1.14809	0.333332	-3.44428	0.000572585	0.00574949
SYCE1L	33.2566	-1.43829	0.417771	-3.44277	0.000575788	0.00576867
RN7SKP180	8.92704	-3.05277	0.886734	-3.44271	0.000575925	0.00576867
ACTR8	1032.52	0.570384	0.165745	3.44134	0.000578841	0.00579103
DTYMK	829.628	-0.650065	0.188909	-3.44115	0.000579249	0.00579103
CLPP	688.186	-0.681279	0.197974	-3.44125	0.000579035	0.00579103
AC022150.4	548.891	0.828925	0.24098	3.43981	0.000582122	0.00581314
TBC1D4	4245.11	0.551224	0.16025	3.43978	0.00058219	0.00581314
PDE7B	1594.14	0.666589	0.193821	3.4392	0.000583428	0.00582185
HEG1	29543.8	0.839452	0.2442	3.43756	0.000586991	0.00584641
IFT122	705.53	0.655302	0.190617	3.4378	0.000586463	0.00584641
AC009005.1	13.3065	-2.28484	0.664671	-3.43756	0.000586989	0.00584641
ZNF585B	247.59	0.87926	0.255821	3.43701	0.000588179	0.00585458
ABR	3982.69	0.632579	0.184061	3.43679	0.000588645	0.00585557
LLPH	223.508	-0.916828	0.26682	-3.43613	0.000590083	0.00586621
WASHC5	2113.8	0.543933	0.158346	3.43509	0.000592356	0.00588513
MAN2A1	8525.89	0.726045	0.211427	3.43403	0.000594687	0.00590461
AP4E1	666.8	0.88485	0.257704	3.43358	0.000595656	0.00591054
MRPL54	329.77	-0.809984	0.235956	-3.43278	0.000597426	0.00592442
DGKH	2641.84	0.756967	0.220613	3.43121	0.000600902	0.00595517
RNF111	1571.02	0.55672	0.162377	3.42857	0.000606769	0.00600957
RN7SL263P	7.56993	-3.81419	1.11269	-3.42791	0.000608238	0.00602038
TEX264	897.333	-0.613807	0.179089	-3.42739	0.000609407	0.00602821
PSMB6	1310.52	-0.676995	0.197575	-3.42652	0.000611378	0.00604395
ZDBF2	807.554	0.916372	0.267536	3.42522	0.000614297	0.00606245
IL31RA	349.461	0.813038	0.237363	3.4253	0.000614132	0.00606245
MYL6	8898.08	-0.645665	0.188505	-3.42518	0.000614391	0.00606245
CMTM4	725.04	1.03532	0.302409	3.42356	0.00061806	0.006094
MCM3AP	5035.06	0.865275	0.252751	3.42343	0.000618354	0.006094
TNPO3	3299.81	0.530187	0.154881	3.42319	0.000618908	0.00609569
ANKS1A	1615.14	0.692849	0.202438	3.42252	0.000620437	0.00610697
GRB10	6636.96	0.575022	0.168025	3.42224	0.000621084	0.00610957
NUDCD3	3257.33	0.563652	0.164769	3.42087	0.000624218	0.0061366
UGGT1	30620.1	0.697893	0.204024	3.42065	0.000624723	0.00613778
SUSD6	3102.62	0.665668	0.194619	3.42037	0.000625362	0.00614027
FAM229B	43.4639	-1.28029	0.374412	-3.41946	0.000627461	0.00615708
KDR	49036.3	0.6219	0.181958	3.41781	0.00063126	0.00619055
COG3	655.443	0.580275	0.169831	3.41678	0.000633664	0.0062103
AC020916.1	635.896	-1.10477	0.323368	-3.41645	0.000634422	0.0062139
VPS50	484.614	0.633301	0.185406	3.41576	0.000636044	0.00622596
EID2B	40.4206	-1.32141	0.386979	-3.41468	0.000638559	0.00624674
RAB3GAP2	1782.34	0.585071	0.171363	3.41422	0.000639638	0.00625345
CSAD	53.685	-1.12218	0.328707	-3.4139	0.000640394	0.006257
ASB1	857.985	0.675649	0.197979	3.41273	0.00064316	0.00628018
BACH1	805.766	0.764634	0.22414	3.41142	0.000646254	0.00630652
FARP2	1211.88	0.633671	0.185783	3.41081	0.000647698	0.00631674
PDK3	553.91	1.25495	0.368148	3.40883	0.000652425	0.00635895
ASXL2	4686.93	0.777989	0.228295	3.40782	0.000654834	0.00637852
MKLN1	1444.25	0.795791	0.233561	3.40721	0.000656306	0.00638895
EVC	2338.58	0.670794	0.196911	3.40659	0.000657802	0.00639478
PHF8	1463.73	0.581039	0.17057	3.40646	0.000658109	0.00639478
MYL12B	3977.45	-0.608557	0.17864	-3.40661	0.000657749	0.00639478
HMCN1	1292.39	1.08118	0.317457	3.40575	0.000659824	0.00640754
MYO6	3871.62	0.556636	0.163466	3.40521	0.000661122	0.00641623
CLN8	1867.59	0.620917	0.182383	3.40446	0.000662953	0.00643008
CRAMP1	678.186	0.686355	0.201632	3.404	0.000664058	0.00643688
SUPT6H	8580.19	0.760449	0.223437	3.40342	0.000665478	0.00643889
NUP93	2704.27	0.747398	0.219602	3.40343	0.000665457	0.00643889
AC007881.3	6.67138	-4.35698	1.28006	-3.40375	0.000664683	0.00643889
GPATCH4	1135.53	-0.614122	0.180484	-3.40265	0.000667369	0.00645326
UBE3A	2208.65	0.66834	0.196432	3.40239	0.000667991	0.00645535
FNDC3B	13960.7	0.641419	0.18862	3.40058	0.000672435	0.00649436
COX14	91.754	-0.979113	0.288088	-3.39866	0.000677157	0.006536
ADAMTS9	26643.5	0.941891	0.277369	3.3958	0.000684274	0.00659935
LINC01355	29.0154	-1.64349	0.483992	-3.39569	0.000684549	0.00659935
GNAS	14156.1	-0.579738	0.170805	-3.39414	0.000688442	0.00662514
FIBP	687.49	-0.647417	0.190736	-3.39432	0.000688003	0.00662514
SS18L2	126.153	-0.931303	0.274386	-3.39413	0.000688472	0.00662514
ADGRL2	12111.6	0.706277	0.208157	3.393	0.000691324	0.00664455
ZNF592	2029.59	0.555093	0.163595	3.3931	0.000691064	0.00664455
AL354710.2	6.72268	-4.27532	1.26052	-3.39171	0.000694591	0.00667193
AL121832.2	31.0726	-1.52504	0.449839	-3.39018	0.000698466	0.00670511
GCN1	11980.4	0.946497	0.279472	3.38673	0.000707299	0.00677764
UBE2C	576.673	-0.763413	0.225406	-3.38684	0.000707035	0.00677764
H3C1	269.283	-0.862774	0.254726	-3.38706	0.000706452	0.00677764
RMND5A	1656.52	0.903171	0.26678	3.38545	0.000710611	0.00680528
ATP10D	3633.5	0.653615	0.193106	3.38475	0.000712427	0.00681857
AC107068.1	140.535	1.31718	0.389227	3.3841	0.000714114	0.00683062
PTPRK	21124.7	0.644593	0.190511	3.38349	0.000715705	0.00684173
RNMT	1290.43	0.966376	0.285693	3.38257	0.000718121	0.00686071
POP5	135.108	-0.812443	0.240214	-3.38217	0.000719154	0.00686645
DDX39B	475.312	-1.0593	0.313236	-3.38178	0.000720188	0.00687221
CBFA2T2	616.17	0.647289	0.191423	3.38145	0.000721034	0.00687616
MCTS1	335.507	-0.852067	0.25208	-3.38014	0.000724495	0.00690503
TAF13	245.341	-0.82656	0.244558	-3.37981	0.000725351	0.0069069
SELENOW	1793.14	-0.847622	0.250795	-3.37973	0.000725559	0.0069069
NSA2	835.33	-0.650146	0.19238	-3.3795	0.00072619	0.00690878
IQSEC1	1161.45	0.592024	0.175194	3.37924	0.000726853	0.00691096
TP53BP2	2023.59	0.603361	0.178558	3.37908	0.000727291	0.006911
TENM3	9113.48	0.866119	0.256411	3.37786	0.000730525	0.00693759
TOP2A	7422.05	0.728815	0.215837	3.37669	0.000733631	0.00696293
AC110769.2	13.9155	-2.0758	0.614826	-3.37625	0.000734814	0.00697001
SSH1	4241.3	0.898212	0.266059	3.37599	0.000735509	0.00697245
HYMAI	7.9053	-3.56706	1.05752	-3.37303	0.000743466	0.00704369
PIEZO2	1265.37	0.783551	0.23233	3.37258	0.000744682	0.00705101
SHROOM2	2048.06	0.781554	0.231794	3.37175	0.000746911	0.00706623
YTHDC2	1332.88	0.576379	0.170948	3.37166	0.000747177	0.00706623
AURKAIP1	1033.16	-0.741921	0.220147	-3.37012	0.000751368	0.00710165
AC103702.1	11.9777	-2.39737	0.711446	-3.36972	0.000752453	0.00710769
CRACR2A	995.535	0.638754	0.189591	3.36912	0.000754085	0.00711888
MSH6	2862.02	0.757707	0.224942	3.36845	0.000755929	0.00711941
GRAMD1B	466.252	0.718274	0.213209	3.36888	0.000754752	0.00711941
UNC119B	1306.61	0.706691	0.209786	3.36862	0.000755444	0.00711941
GSTP1	3654.79	-0.640887	0.190254	-3.36859	0.000755544	0.00711941
MCC	2595.9	0.742721	0.220521	3.36802	0.000757093	0.00712198
LSM4	789.191	-0.706915	0.20989	-3.36802	0.000757096	0.00712198
MIR503HG	23.0747	-1.96539	0.583904	-3.36595	0.000762803	0.00717143
CSNK1G1	1875.59	0.989115	0.293967	3.36472	0.000766214	0.00719925
TMEM131L	3588.82	0.688969	0.20483	3.36362	0.000769281	0.0072238
AHCTF1	2902.7	0.681474	0.202626	3.36321	0.00077042	0.00722598
GADD45GIP1	640.122	-0.641995	0.19088	-3.36334	0.000770063	0.00722598
C5orf24	1146.59	0.719445	0.213954	3.36261	0.000772093	0.00723315
RPL13A	12851.8	-0.581661	0.172971	-3.36277	0.000771656	0.00723315
HMGB1P6	84.4985	-1.05449	0.313792	-3.36049	0.00077805	0.00728467
EXOC2	2115.61	0.67796	0.201783	3.35985	0.000779836	0.00729711
VCL	36404.3	0.810459	0.241249	3.35942	0.000781057	0.00729995
GSTK1	1281.32	-0.630252	0.187602	-3.35953	0.00078076	0.00729995
PKP4	2499.79	0.665121	0.198097	3.35755	0.000786366	0.00734526
AFF1	6994.83	0.739466	0.220282	3.35691	0.000788184	0.00735793
FUT10	1053.93	0.980818	0.292337	3.3551	0.000793374	0.00740203
IGF2R	22877.8	0.83345	0.248434	3.35482	0.000794179	0.00740521
VPS39	1851.83	0.571833	0.170528	3.35331	0.000798519	0.00744132
ARHGEF11	2462.64	0.56245	0.167761	3.35268	0.000800338	0.0074539
POLQ	942.731	0.669821	0.199816	3.35219	0.000801753	0.00746273
CAMKK2	2450.91	0.651456	0.194386	3.35136	0.000804166	0.00748081
DCAF1	2131.43	0.791818	0.236365	3.34997	0.000808194	0.0075139
TMCC3	2962.87	0.760553	0.227065	3.34949	0.00080961	0.00752266
YTHDF3	1985.31	0.614908	0.183602	3.34914	0.000810617	0.00752763
ZNF706	438.301	-0.627154	0.187367	-3.3472	0.000816328	0.00757624
ZFYVE16	1824.58	0.697876	0.208518	3.34684	0.000817376	0.00758155
VKORC1	215.674	-0.782722	0.233982	-3.34523	0.000822146	0.00761813
BEX4	291.014	-0.811044	0.242451	-3.34519	0.000822276	0.00761813
CDK19	420.474	0.883215	0.264071	3.34462	0.000823968	0.00762232
CYLD	1022.94	0.821125	0.245494	3.34478	0.000823473	0.00762232
CISD2	348.281	-0.777162	0.232367	-3.34455	0.000824164	0.00762232
NUP188	4724.72	0.927509	0.277359	3.34407	0.000825587	0.00763105
AC083899.1	82.2605	1.17219	0.350871	3.34079	0.000835394	0.00771722
DRAP1	1270.59	-0.660949	0.197883	-3.34011	0.000837457	0.00773179
CTNNB1	12295.2	0.712474	0.213366	3.33921	0.000840161	0.00774872
NOL7	1079.49	-0.59055	0.176855	-3.33918	0.000840264	0.00774872
HSPB6	44.0592	-1.5643	0.468552	-3.33857	0.000842096	0.00776112
MTATP8P1	13.1098	-2.45102	0.734197	-3.33837	0.000842704	0.00776224
LARS2	2451.17	0.637098	0.190855	3.33812	0.000843471	0.00776481
CYBA	854.894	-0.717246	0.214892	-3.33771	0.000844721	0.00777182
ZFX	1793.26	0.719959	0.215861	3.33529	0.000852104	0.00783522
AREL1	3814.84	0.653168	0.195848	3.33507	0.000852779	0.0078369
PLD1	2701.93	0.656379	0.196857	3.33429	0.00085517	0.00784716
TAF2	1595.44	0.620991	0.186254	3.33411	0.000855738	0.00784716
H3C12	362.937	-0.749169	0.224701	-3.33407	0.000855865	0.00784716
AC010624.5	47.2645	-1.33909	0.401602	-3.33436	0.000854953	0.00784716
MAML2	1311.84	0.591502	0.177471	3.33295	0.00085931	0.00787421
ETV6	2667.98	0.719949	0.216091	3.33168	0.00086322	0.00790549
AC005726.2	54.0017	1.15502	0.346754	3.33095	0.000865498	0.0079127
BEND3	553.26	0.605399	0.181744	3.33106	0.000865167	0.0079127
DNAJC8	1829.61	-0.587338	0.176314	-3.3312	0.000864721	0.0079127
SLFN5	2553.57	0.59518	0.178718	3.33028	0.000867581	0.00792586
PDS5A	6861.21	0.572324	0.17186	3.33017	0.000867933	0.00792586
AARS1	5487.79	0.837506	0.251658	3.32795	0.000874879	0.00798471
GVINP1	333.901	1.19785	0.360021	3.32717	0.000877341	0.00799802
PHKA2	465.434	0.822508	0.247202	3.32727	0.000877012	0.00799802
ITSN2	2642.71	0.553264	0.166335	3.3262	0.000880393	0.00802124
XPO6	4965.11	0.512875	0.15428	3.32432	0.000886359	0.00807098
CACHD1	3494.72	0.593115	0.178454	3.32364	0.000888515	0.0080821
ZNF32	162.474	-0.789014	0.237396	-3.32361	0.000888595	0.0080821
HK2	2167.65	0.800726	0.240939	3.32335	0.000889439	0.00808517
PTCH1	1132.03	0.726868	0.218796	3.32212	0.000893362	0.00811619
IFI27	480.245	-1.03104	0.310457	-3.32104	0.000896821	0.00814297
AHCYL2	428.16	0.645229	0.194308	3.32065	0.000898088	0.00814983
AL731569.1	13.737	-2.05221	0.61812	-3.32009	0.000899877	0.00816141
AC243919.1	399.002	-0.731031	0.2202	-3.31986	0.000900629	0.00816359
SPATA13	391.609	0.795228	0.239564	3.31948	0.000901844	0.00816805
WSCD1	8801.93	0.618025	0.186204	3.31907	0.000903173	0.00816805
FGD4	2586.29	0.583386	0.175756	3.3193	0.000902426	0.00816805
C1orf131	141.669	-0.82523	0.248626	-3.31916	0.000902896	0.00816805
MARCHF2	318.567	-0.740806	0.223332	-3.31705	0.000909718	0.00822257
BPTF	7514.91	0.514017	0.15497	3.31687	0.000910324	0.00822338
MICAL3	3245.49	0.899379	0.271171	3.31665	0.000911047	0.00822524
SUZ12P1	75.4123	-1.06879	0.322266	-3.31647	0.000911615	0.00822571
EXOSC1	342.578	-0.732422	0.220876	-3.31599	0.000913188	0.00823524
TCF4	8792.89	0.629667	0.189926	3.31533	0.000915366	0.00825021
MRPL16	585.799	-0.564252	0.170217	-3.31491	0.000916732	0.00825785
PPP2R1B	1102.22	0.560401	0.169091	3.31419	0.00091909	0.00827441
ORC6	366.861	-0.685652	0.20699	-3.31249	0.000924697	0.00831765
KRCC1	234.872	-0.839007	0.253292	-3.31242	0.000924938	0.00831765
MRPL55	220.301	-0.930632	0.280975	-3.31215	0.000925824	0.00832092
IFI27L2	57.2158	-1.22922	0.371183	-3.31162	0.000927564	0.00833186
E2F7	2020.32	0.5402	0.163169	3.31067	0.000930727	0.00835556
SETD5	6001.01	0.595048	0.179761	3.31022	0.000932223	0.00836427
TOP3A	2635.62	0.555428	0.167801	3.31004	0.000932829	0.008365
CAD	8809.82	1.04849	0.316962	3.30794	0.000939852	0.00841024
PLCXD2	266.888	0.777688	0.235153	3.30715	0.000942498	0.00841024
C1orf115	1502.59	0.750912	0.227	3.30798	0.000939711	0.00841024
RFX7	2328.4	0.70169	0.212175	3.30713	0.000942573	0.00841024
TRAPPC8	1209.6	0.625195	0.189002	3.30787	0.000940079	0.00841024
FAM120C	383.196	0.603109	0.182343	3.30755	0.000941171	0.00841024
SYNJ2	8195.87	0.515046	0.155724	3.30742	0.000941592	0.00841024
PSMG3	277.195	-0.759772	0.229739	-3.30711	0.000942627	0.00841024
IFI27L1	184.633	-0.765547	0.231452	-3.30759	0.000941021	0.00841024
NDST1	27244.1	0.615285	0.186156	3.3052	0.000949072	0.00845354
TIMM21	730.366	-0.573992	0.173655	-3.30537	0.000948512	0.00845354
GGCT	127.45	-0.808273	0.244545	-3.30521	0.000949043	0.00845354
ARHGEF7	3501.89	0.544831	0.164913	3.30376	0.00095399	0.00849259
MID1	1096.6	0.698546	0.211525	3.30243	0.000958501	0.00852798
PIK3CA	1488.48	0.807146	0.244471	3.30161	0.000961319	0.00854828
FIGN	595.295	0.908103	0.275108	3.3009	0.000963742	0.00855285
KDM5C	5084.18	0.696013	0.21086	3.30083	0.000963981	0.00855285
ZNF516	1002.26	0.690608	0.209217	3.30092	0.000963677	0.00855285
SBDS	1314.11	-0.58088	0.175979	-3.30084	0.000963958	0.00855285
BUB1	2213.01	0.69752	0.211364	3.30009	0.000966533	0.00857072
FBXO38	1525.79	0.717101	0.217321	3.29974	0.00096775	0.00857673
CAPRIN1	13698.4	0.526612	0.15964	3.29874	0.0009712	0.00860252
NUP214	3823.11	0.750587	0.227598	3.29786	0.000974247	0.00861931
SRM	2047.1	-0.578021	0.175279	-3.29772	0.000974719	0.00861931
NEXN	988.132	-0.648829	0.196747	-3.29779	0.000974493	0.00861931
N4BP2	770.032	0.718964	0.218075	3.29687	0.000977686	0.00864075
USF3	2192.23	1.1019	0.334289	3.29625	0.000979847	0.00864546
ZNF792	1087.65	0.561981	0.170488	3.29631	0.000979628	0.00864546
ADIRF	112.303	-1.33998	0.406498	-3.2964	0.000979319	0.00864546
SNAPC5	115.066	-0.819887	0.248776	-3.29568	0.000981847	0.0086583
WDR3	2225.44	0.687675	0.208771	3.29393	0.000987988	0.00870764
MCM6	2166.67	0.793664	0.240991	3.29333	0.000990072	0.00872118
JARID2	1008.16	0.682886	0.207413	3.29239	0.000993388	0.00874555
CDC25A	1045.01	0.567419	0.172361	3.29203	0.000994671	0.00875201
EIF4G1	78512.2	0.877441	0.266559	3.29173	0.000995731	0.00875646
LY6E	1419.47	-0.622828	0.189219	-3.29158	0.000996277	0.00875646
KIF26B	87.6572	1.11812	0.339708	3.29141	0.000996873	0.00875687
DCUN1D3	1766.33	0.722256	0.219486	3.29067	0.000999484	0.00877307
NFYC-AS1	15.4253	-1.97693	0.600784	-3.29058	0.000999819	0.00877307
MYH10	10387.3	0.769725	0.234016	3.28919	0.00100475	0.00879751
PREX2	5188.27	0.729239	0.221709	3.28918	0.00100481	0.00879751
USP4	2300.11	0.575605	0.174994	3.28928	0.00100442	0.00879751
GSTO1	1665.65	-0.549029	0.166906	-3.28944	0.00100385	0.00879751
AC022400.8	32.453	-1.34594	0.409424	-3.2874	0.00101116	0.0088482
GYPC	196.044	-0.922121	0.280527	-3.28711	0.00101222	0.00885266
MPST	881.983	-0.720942	0.219379	-3.28629	0.00101517	0.00887354
SCN8A	3577.02	0.728684	0.221798	3.28535	0.00101857	0.00889837
DIS3	1617.76	0.576655	0.175593	3.28405	0.00102328	0.00893463
CC2D2A	644.502	0.602235	0.183507	3.28181	0.00103144	0.00898192
SNRK	7542.48	0.526306	0.160373	3.28175	0.00103163	0.00898192
UQCC3	166.2	-0.805935	0.245571	-3.28188	0.00103118	0.00898192
PRRT3-AS1	16.6316	-1.95785	0.596539	-3.28201	0.00103069	0.00898192
AC008080.1	11.5696	-2.25935	0.688484	-3.28163	0.00103208	0.00898192
LINC01693	7.30383	-3.05886	0.931992	-3.28206	0.0010305	0.00898192
IFT172	1162.06	1.04664	0.319042	3.28055	0.00103604	0.00900166
PDXDC1	2070.38	0.542972	0.165498	3.28084	0.00103498	0.00900166
FAM86HP	9.18202	-2.65449	0.809132	-3.28066	0.00103564	0.00900166
NBPF12	291.971	0.76056	0.231913	3.27951	0.00103988	0.00902514
MRPS6	106.866	-0.862581	0.263018	-3.27955	0.00103973	0.00902514
SNHG30	54.0817	-1.10334	0.336632	-3.27757	0.00104704	0.00908236
PDCD6	56.8481	-1.19794	0.365577	-3.27683	0.00104978	0.00910115
NUDT8	42.9567	-1.32413	0.404122	-3.27656	0.00105079	0.00910498
UPP1	409.898	-0.616722	0.188249	-3.2761	0.00105253	0.00911504
SMURF2	9928.76	0.67725	0.206862	3.27392	0.00106066	0.00918043
DRP2	84.1769	0.887511	0.27115	3.27314	0.0010636	0.00920091
RPL14	5595.28	-0.56828	0.173653	-3.2725	0.00106601	0.00921679
HPS3	607.952	0.627324	0.191751	3.27155	0.0010696	0.00924277
PSMA7	3677.65	-0.597174	0.182607	-3.27026	0.00107447	0.00927985
PUM1	4366.03	0.590478	0.180614	3.26929	0.00107817	0.00930676
PTPRG	12600.2	0.730749	0.223564	3.26863	0.0010807	0.00932022
SP1	3871.3	0.576997	0.176528	3.26858	0.0010809	0.00932022
ALKBH7	127.741	-0.922566	0.282272	-3.26835	0.00108175	0.00932247
PDS5B	1920.36	0.622146	0.190373	3.26803	0.00108298	0.00932807
ZCCHC14	2022.56	0.537825	0.164606	3.26735	0.00108559	0.00934547
TTLL3	52.4417	-1.16417	0.356331	-3.26711	0.00108653	0.00934851
SDF2L1	919.014	-0.675881	0.206885	-3.26695	0.00108715	0.00934875
KRT10	106.636	-1.08632	0.332555	-3.26658	0.00108855	0.00935577
RN7SL394P	6.41011	-3.64252	1.11545	-3.26551	0.00109266	0.00938601
NUDT16	1881.66	0.924482	0.283157	3.26492	0.00109496	0.00939738
EIF3A	20786.8	0.540696	0.16561	3.26487	0.00109516	0.00939738
DCBLD2	23006.5	0.855398	0.262067	3.26404	0.00109835	0.00941463
HK1	8046.26	0.745328	0.228342	3.26409	0.00109817	0.00941463
SPAG5-AS1	78.2156	1.12502	0.344716	3.2636	0.00110005	0.00942411
ST3GAL4	523.9	-0.641664	0.196655	-3.2629	0.0011028	0.00943749
MRPL48	214.38	-0.740393	0.226911	-3.26292	0.00110269	0.00943749
HELB	282.444	0.757522	0.232218	3.26211	0.00110586	0.00945458
SNHG11	48.6109	-1.29111	0.395794	-3.26208	0.00110598	0.00945458
TTPAL	604.493	0.855759	0.262424	3.26098	0.00111028	0.00948624
ROBO1	10375.2	0.583276	0.178946	3.25951	0.00111605	0.00953041
NEU3	560.396	0.726547	0.222985	3.25829	0.00112088	0.00955114
CHSY1	6572.22	0.597662	0.183418	3.25847	0.00112014	0.00955114
TMEM219	544.317	-0.704267	0.216123	-3.25864	0.00111946	0.00955114
TMEM116	44.5608	-1.1244	0.345088	-3.25829	0.00112085	0.00955114
DNMBP	7930.24	0.624958	0.191855	3.25745	0.00112417	0.00957406
TMEM222	908.673	-0.637477	0.195715	-3.25717	0.00112527	0.00957835
ACO1	3290.17	0.735757	0.225932	3.25655	0.00112776	0.00959442
DNAJC15	452.851	-0.742354	0.228007	-3.25584	0.00113058	0.00961322
OPA1	2635.13	0.617122	0.189565	3.25546	0.00113207	0.0096208
UNC5C	332.415	1.01451	0.311753	3.2542	0.00113714	0.00965872
PHF3	3280.87	0.608066	0.186874	3.25388	0.00113842	0.00966439
CLEC16A	1581.23	0.556615	0.17109	3.25335	0.00114054	0.00967731
UHRF2	2208.68	0.539547	0.165919	3.25187	0.00114647	0.00971722
GMFG	144.076	-0.899182	0.276504	-3.25197	0.0011461	0.00971722
PIK3CB	1074.81	0.815535	0.250831	3.25134	0.00114864	0.00973043
RN7SL359P	9.59751	-3.03066	0.93223	-3.25098	0.00115008	0.00973744
NT5C2	1148.52	0.590545	0.181678	3.2505	0.001152	0.00974858
AC005753.3	47.6187	1.32879	0.408867	3.24993	0.00115433	0.00976305
RBM15B	4222.05	0.526303	0.161963	3.24953	0.00115596	0.00977165
GTF3C1	18978.5	0.916259	0.282002	3.24912	0.00115763	0.0097806
ZBTB20	1368.77	1.05698	0.325366	3.2486	0.00115975	0.00979333
KDM3A	954.158	0.645597	0.198746	3.24835	0.00116075	0.00979654
WASHC4	2381.8	0.646059	0.198911	3.24798	0.00116226	0.00980412
FBXO30	842.965	0.628176	0.193465	3.24696	0.00116643	0.00983406
LHFPL2	4995.88	0.669841	0.206374	3.24576	0.00117137	0.00987054
AC135178.6	51.5687	1.25889	0.388042	3.24421	0.00117778	0.00990877
NOP16	840.028	-0.585203	0.180382	-3.24423	0.00117767	0.00990877
GABPB1-AS1	358.189	-0.976343	0.300925	-3.24448	0.00117667	0.00990877
RHBDD2	911.551	-0.555726	0.171322	-3.24376	0.00117963	0.00991912
LEMD3	2718.69	0.653157	0.201375	3.24348	0.00118078	0.00992355
SUPT16H	7586.31	0.606963	0.187169	3.24285	0.00118339	0.00994023
PPFIA1	2652.43	0.559313	0.172488	3.24261	0.0011844	0.00994343
ST3GAL1	10737.4	0.654508	0.202028	3.23969	0.0011966	0.0100354
ZNF266	384.705	0.605197	0.186802	3.23977	0.00119626	0.0100354
ZFP92	151.075	0.80398	0.24818	3.2395	0.00119738	0.0100359
ACOX1	2154.25	0.535541	0.165322	3.23937	0.00119792	0.0100359
CYB5RL	182.344	0.887754	0.274134	3.23839	0.00120204	0.0100598
MYDGF	6748.37	-0.619774	0.19138	-3.23844	0.00120186	0.0100598
TRIB1	1594.57	0.647212	0.199905	3.23759	0.00120542	0.0100827
NBPF8	273.685	0.697914	0.215631	3.23661	0.00120959	0.010111
ATP5PO	240.55	-0.875438	0.27049	-3.2365	0.00121007	0.010111
SUB1	737.527	-0.658216	0.203432	-3.23556	0.00121403	0.0101388
ZNF160	654.627	0.623004	0.192599	3.23472	0.00121763	0.0101635
DYNLRB1	71.8054	-1.17571	0.363528	-3.23417	0.00121997	0.0101777
VEGFB	769.142	-0.681655	0.210836	-3.2331	0.00122455	0.0102106
EP300	9708.08	0.722984	0.223631	3.23293	0.00122528	0.0102113
ERCC6	2360.73	0.605272	0.187243	3.23254	0.00122693	0.0102144
GBE1	2373.65	0.536206	0.165876	3.23256	0.00122686	0.0102144
AC005261.2	858.818	0.676352	0.209264	3.23206	0.00122902	0.0102264
KCNK6	1642.56	0.923254	0.285669	3.2319	0.00122968	0.0102266
GPATCH2L	2069.89	0.919171	0.284513	3.23068	0.00123497	0.0102643
UTY	402.658	0.781056	0.241772	3.23055	0.0012355	0.0102643
PIK3C2B	1860.8	0.679368	0.210336	3.22992	0.00123824	0.0102817
AP1S1	725.454	-0.553836	0.171601	-3.22746	0.00124893	0.0103596
UBXN1	953.614	-0.630621	0.195388	-3.22754	0.0012486	0.0103596
EGFR	2308.05	0.643767	0.199488	3.22709	0.00125057	0.0103678
RPRD2	2578.24	0.494311	0.153217	3.22621	0.00125442	0.0103889
PSMC3IP	230.17	-0.676243	0.209604	-3.22628	0.00125409	0.0103889
FMN1	46.2567	1.38982	0.431109	3.22384	0.00126485	0.0104699
TLN1	54435.8	1.00356	0.311552	3.22115	0.00127678	0.0105631
RN7SL141P	9.82967	-2.71392	0.842656	-3.22068	0.00127888	0.010575
BID	767.871	-0.619173	0.192375	-3.21858	0.00128828	0.0106472
PRICKLE1	2573.44	0.614365	0.19091	3.21808	0.00129051	0.0106601
SDHAF4	110.582	-1.03036	0.320221	-3.21766	0.00129242	0.0106704
GEMIN7	156.831	-0.833847	0.259262	-3.21624	0.00129884	0.0107178
TNFAIP3	289.416	0.712809	0.221688	3.21537	0.00130275	0.0107445
AGPAT1	1303.43	-0.524159	0.1631	-3.21372	0.00131026	0.0108008
PROX1	383.926	0.69658	0.216769	3.21347	0.00131143	0.0108016
NIT2	204.886	-0.72713	0.22628	-3.21341	0.00131171	0.0108016
SLC5A3	3080.2	0.949156	0.295457	3.2125	0.00131585	0.0108189
DHX15	4575.59	0.619203	0.192738	3.21267	0.00131508	0.0108189
AC099343.4	29.3639	-1.40118	0.436145	-3.21265	0.00131518	0.0108189
PCF11	2094.31	0.506193	0.157583	3.21223	0.0013171	0.0108236
VPS35L	2180.69	0.539936	0.168108	3.21184	0.00131888	0.0108281
MED19	240.922	-0.67107	0.208938	-3.21181	0.001319	0.0108281
KIF4A	2525.7	0.732921	0.228317	3.2101	0.00132687	0.010874
KAT7	1419.83	0.56583	0.176247	3.21043	0.00132535	0.010874
STK35	1827.55	0.550657	0.171544	3.21	0.00132733	0.010874
PTS	172.04	-0.745207	0.232145	-3.21009	0.00132694	0.010874
KLF12	2105.96	1.08278	0.337334	3.20981	0.00132822	0.0108757
PRKD3	2249.13	0.728488	0.226972	3.2096	0.0013292	0.0108781
NFX1	1280.68	0.503404	0.156868	3.2091	0.0013315	0.0108913
NDUFB7	489.346	-0.817883	0.254976	-3.20768	0.00133809	0.0109396
CMTM7	1153.07	-0.573751	0.178879	-3.20749	0.00133901	0.0109415
RHOD	98.1347	-0.893411	0.27865	-3.20621	0.00134496	0.0109845
STIL	1439.2	0.576501	0.179843	3.20558	0.00134789	0.0110028
PDE6D	146.455	-0.766971	0.239309	-3.20494	0.0013509	0.0110218
SFR1	46.7403	-1.149	0.358548	-3.20459	0.00135257	0.0110297
MRPL51	1220.43	-0.650271	0.202933	-3.20436	0.00135365	0.0110328
DDI2	2778.98	0.998599	0.31168	3.20392	0.00135571	0.0110383
RPS4X	9193.23	-0.53673	0.167519	-3.20399	0.00135538	0.0110383
G3BP1	9327.05	0.540633	0.168755	3.20366	0.00135693	0.0110426
H2AC4	421.289	-0.637099	0.198919	-3.20281	0.00136094	0.0110696
EIF5A	8795.92	-0.545091	0.170237	-3.20196	0.00136495	0.0110966
SRBD1	666.132	0.567815	0.177354	3.2016	0.00136669	0.0111038
AC124068.2	20.4833	-1.91461	0.598038	-3.20148	0.00136724	0.0111038
JADE3	965.001	0.600927	0.18772	3.20118	0.00136864	0.0111095
H2AC8	1992.36	-0.596798	0.186464	-3.2006	0.0013714	0.0111263
RGP1	2411.47	0.820689	0.256435	3.20038	0.00137249	0.0111294
ABLIM1	3773.82	1.04068	0.325241	3.19972	0.0013756	0.011149
TRAM2	34594.1	0.910033	0.284525	3.19844	0.00138176	0.0111875
CREBBP	7831.47	0.592818	0.18534	3.19855	0.00138121	0.0111875
RNF19A	1912.43	0.531601	0.166265	3.19731	0.00138716	0.0112256
TOMM22	1124.62	-0.562163	0.175853	-3.19677	0.00138975	0.0112351
CDC42EP5	241.927	-0.848761	0.265505	-3.19679	0.00138967	0.0112351
YLPM1	8186.51	0.620496	0.194184	3.1954	0.00139636	0.0112828
RPL19	14527.1	-0.677675	0.212101	-3.19507	0.00139799	0.0112903
NBR1	3487.43	0.50462	0.158066	3.19247	0.00141062	0.0113865
XPO4	1969.93	0.813418	0.254916	3.19093	0.00141816	0.0114416
MAP2K6	791.635	1.21792	0.3817	3.19077	0.00141896	0.0114422
SNX18P7	158.269	0.913751	0.286403	3.19044	0.00142059	0.0114495
DTL	888.128	0.555893	0.174331	3.18872	0.00142905	0.0115064
ERH	777.809	-0.638706	0.20033	-3.18827	0.00143126	0.0115064
ATP6V1G1	843.561	-0.650393	0.203981	-3.18851	0.0014301	0.0115064
MPG	818.723	-0.755352	0.236907	-3.18839	0.00143069	0.0115064
SEC24B-AS1	8.35646	-2.93515	0.920543	-3.1885	0.00143015	0.0115064
FEM1B	1970.5	0.834002	0.261654	3.18743	0.00143545	0.0115117
AL031587.5	496.865	0.658487	0.206566	3.18778	0.00143369	0.0115117
USP7	5856.67	0.52928	0.16604	3.18767	0.00143424	0.0115117
MPV17	339.697	-0.652902	0.204814	-3.18778	0.0014337	0.0115117
AC138393.1	13.085	-2.1885	0.686609	-3.18741	0.00143553	0.0115117
C12orf49	3059.33	0.895976	0.281219	3.18604	0.00144235	0.0115606
RNVU1-26	7.05524	-3.14623	0.987786	-3.18514	0.00144685	0.0115908
NEDD9	2716.87	0.649329	0.203883	3.18482	0.00144845	0.0115978
NHSL2	6861.52	0.763619	0.239883	3.18329	0.00145611	0.0116406
SCNM1	350.178	-0.706411	0.221921	-3.18317	0.00145673	0.0116406
STX8	227.14	-0.767069	0.24096	-3.18339	0.00145559	0.0116406
AC060780.1	69.7805	-1.08089	0.339554	-3.18325	0.00145631	0.0116406
CHML	1847.64	0.903823	0.284081	3.18157	0.00146478	0.0116992
MNS1	45.5106	-1.23641	0.388763	-3.18038	0.00147082	0.0117415
PPIB	33162.9	-0.53745	0.169042	-3.17938	0.00147588	0.011776
EIF4G3	11035.7	0.601745	0.189313	3.17858	0.00148	0.0118029
MRPL41	431.503	-0.974546	0.306729	-3.17722	0.00148692	0.0118522
TENT5A	319.676	0.863764	0.271909	3.17667	0.00148976	0.0118689
[truncated: 18,245 more rows]
